# Supplementary material for: Epidemiological factors associated with HBV infection and uptake of testing in south west region of Cameroon: What can be done to scale up HBV testing in our setting?
Source: PLOS Glob Public Health. 2022 May 11;2(5):e0000321. doi: 10.1371/journal.pgph.0000321 (PMC10021278; doi:10.1371/journal.pgph.0000321)
Supplement: S1 Data — (XLSX) [file pgph.0000321.s001.xlsx]

## Sheet: Raw data for PLOS global Health
Status	Occupation	Monthlyincome	Occupationgroups	HIVstatus	HCVstatus	SOC	Address	Urbanrural	Age	agegroup	Sex	EthnicOrigin	Denomination	Employer	Levelofeducation	Numberofyearsineduction	Maritalstatus	Typeofmarriage	HaveyoudoneHIVtest	ReasonfordoingHIVtest	HBVvaccine	NumberofHBVvaccinedosesreceived	Reasonfornottakingvaccine	HaveyoubeentestedforHepatitis	ReasonfordoingHBVtest	ResultofHBVtest	Ageatfirstsexualintercourse	ageatfirstintercourse1	Typeofsexualpartners	Useofcondoms	Numberofsexualpartnersinpast1year	Condomuse	Numberofsexualpartnerinentirelife	Nosexualpartner	EverhadanSTD	WhichSTD	KnowncontactwithHepatitispatient	Everhadbloodtransfusion	Ownapersonalshavingmachine	Ensurebarberdisinfectsmachine	RoadsideManicureandpedicure	Ritualscarification	Playquarterfootballorotherlocalsports	lockedupbefore	Alcoholconsumption	Hazardousdrinker	Othercomobidities	Clinicalsignsandsymptoms	HBVpositiveawarednesssincewhen
Control	Student	.	3	Negative	Negative	BRH	Bomaka	2	18	2	Male	Bulu	Catholic	Unemployed	Post-secondary	2	Single	.	Yes	Voluntary	No		.	HCV and HBV	Blood donation	Negative	16	1	Women	Often	2	1	4	1	No	.	Household contact	No	No	Yes	No	No	Yes	No	Yes	No	None
Control	Applicant	.	3	Negative	Negative	BRH	Buea town	1	27	3	Female	Bakweri	Catholic	Unemployed	Post-secondary	2	Single	.	No	.	No		.	None		Negative	20	2	Men	Often	1	1	5	1	No	.	Dont know	No	No	Yes	Yes	No	No	No	Yes	No	None
Control	Student	.	3	Negative	Negative	BRH	Limbe	1	29	3	Male	Bayangi	Catholic	Unemployed	Post-secondary	2	Single	.	Yes	Voluntary	No		.	None		Negative	19	2	Women	Often	2	1	5	1	No	.	Dont know	No	No	Yes	No	Yes	No	No	Yes	No	None
Control	Student	.	3	Negative	Negative	BRH	Molyko	1	21	2	Female	Nkwen	Catholic	Unemployed	Post-secondary	2	Single	.	Yes	Voluntary	No		.	None		Negative		0	.	.		0		0	.	.	.	.	No	Yes	Yes	No	No	No	Yes	No	None
Control	Student	.	3	Negative	Negative	BRH	Molyko	1	21	2	Female	Bali	Catholic	Unemployed	Post-secondary	2	Single	.	Yes	Voluntary	No		.	HCV and HBV	Blood donation	Negative	19	2	Men	Rarely	2	3	4	1	No	.	Dont know	No	No	Yes	Yes	Yes	No	No	Yes	No	None
Control	Network Engineer	>100,000	1	Negative	Negative	BRH	Molyko	1	25	3	Male	Oku	Catholic	Private sector	Post-secondary	2	Single	.	Yes	Voluntary	No		.	HCV and HBV	Blood donation	Negative	17	1	Women	Rarely	1	3	30	2	Yes	Gonorrhoea	Dont know	No	No	Yes	No	Yes	No	No	Yes	Yes	None
Control	Student	.	3	Negative	Negative	BRH	Molyko	1	25	3	Female	Metta	Protestant	Unemployed	Post-secondary	2	Single	.	Yes	Voluntary	No		.	None		Negative	21	2	Men	Rarely	2	3	4	1	No	.	Dont know	No	No	Yes	Yes	Yes	No	No	Yes	No	None
Control	Business	50,000-100,000	2	Negative	Negative	BRH	Molyko	1	31	3	Male	Kom	Catholic	Self employed	Post-secondary	2	Single	.	Yes	Pre-marital	No		.	HBV	Pre-marital	Negative	17	1	Women	Rarely	7	3	19	2	No	.	Dont know	No	No	Yes	No	No	No	No	Yes	No	None
Control	Student	.	3	Negative	Negative	BRH	Molyko	1	32	3	Female	Oku	Protestant	Unemployed	Post-secondary	2	Single	.	Yes	Voluntary	No		.	None		Negative	19	2	Men	Often	2	1	6	2	No	.	Dont know	No	No	Yes	Yes	Yes	No	No	Yes	No	None
Control	Engineer	>100,000	1	Negative	Negative	BRH	Razel street	1	37	4	Male	Oku	Protestant	Governement	Post-secondary	2	Single	.	Yes	Voluntary	No		.	HCV and HBV	Blood donation	Negative	23	2	Women	Often	3	1	6	2	No	.	Dont know	No	Yes	Yes	No	Yes	No	No	Yes	No	None
Control	Teacher	>100,000	1	Negative	Negative	BRH	Sand pit	1	51	5	Female	Bayangi	Catholic	Governement	Post-secondary	2	Currently married	Polygamy	Yes	Voluntary	No		.	HBV	Voluntary	Negative	21	2	Men	Rarely	1	3	2	1	No	.	Dont know	No	No	No	No	Yes	No	No	No	No
Control	Nurse	>100,000	1	Negative	Negative	BRH	Bakweri town	1	35	4	Female	Bayangi	Revival	Governement	Post-secondary	2	Single	.	Yes	Voluntary	No		Finance	None		Negative	28	2	Men	Sometimes	4	2	10	2	No	.	Occupational contact	No	No	Yes	Yes	No	No	No	Yes	No	None
Control	Nurse	>100,000	1	Negative	Negative	BRH	Molyko	1	41	4	Male	Bafut	Catholic	Governement	Post-secondary	2	Currently married	.	Yes	Voluntary	No		Negligence	HBV	Voluntary	Negative	21	2	Women	Rarely	1	3	1	1	No	.	Occupational contact	No	No	No	No	No	No	No	No	No	None
Control	Nurse	>100,000	1	Negative	Negative	BRH	Molyko	1	41	4	Male	Bafut	Catholic	Governement	Post-secondary	2	Currently married	.	Yes	Voluntary	No		Negligence	HBV	Voluntary	Negative	21	2	Women	Rarely	1	3	1	1	No	.	Occupational contact	No	No	No	No	No	No	No	No	No	None
Control	Doctor	>100,000	1	Negative	Negative	BRH	Molyko	1	41	4	Female	Bafut	Catholic	Governement	Post-secondary	2	Currently married	.	Yes	Voluntary	No		Negligence	None		Negative	21	2	Women	Rarely	1	3	1	1	No	.	Occupational contact	No	No	No	No	No	No	No	No	No	None
Index case	Nurse	>100,000	1	Negative	Negative	BRH	Ndongo-buea	2	32	3	Female	Muzgum	Protestant	Governement	Post-secondary	2	Currently married	Monogamy	Yes	Voluntary	No		Negligence	HBV	Voluntary	Positive	18	1	Men	Sometimes	1	2	3	1	No	.	Occupational contact	No	No	Yes	No	No	No	No	No	No			> 6months ago
Control	Doctor	>100,000	1	Negative	Negative	BRH	Bakweri town	1	28	3	Female	Mankon	Protestant	Governement	Post-secondary	2	Currently married	.	Yes	Voluntary	No		Fear of injection	HBV	Antenatal	Negative	22	2	Men	Rarely	1	3	3	1	No	.	Occupational contact	No	No	No	No	Yes	No	No	No	No	None
Control	Doctor	>100,000	1	Negative	Negative	BRH	Bakweri town	1	28	3	Female	Mankon	Protestant	Governement	Post-secondary	2	Currently married	.	Yes	Voluntary	No		Fear of injection	HBV	Antenatal	Negative	22	2	Men	Rarely	1	3	3	1	No	.	Occupational contact	No	No	No	No	Yes	No	No	No	No	None
Control	Doctor	>100,000	1	Negative	Negative	BRH	Bakweri town	1	28	3	Female	Mankon	Protestant	Governement	Post-secondary	2	Currently married	.	Yes	Voluntary	No		Fear of injection	HBV	Antenatal	Negative	22	2	Men	Rarely	1	3	3	1	No	.	Occupational contact	No	No	No	No	Yes	No	No	No	No	None
Control	Doctor	>100,000	1	Negative	Negative	BRH	Bakweri town	1	28	3	Female	Kom	Protestant	Governement	Post-secondary	2	Currently married	.	Yes	Voluntary	No		Fear of injection	HBV	Antenatal	Negative	22	2	Men	Rarely	1	3	3	1	No	.	Occupational contact	No	No	No	No	Yes	No	No	No	No	None
Control	Nurse	>100,000	1	Negative	Negative	BRH	Bakweri town	1	30	3	Female	Bayangi	Revival	Governement	Post-secondary	2	Single	.	Yes	Voluntary	No		Negligence	None		Negative	20	2	Men	Never	0	3	2	1	No	.	Occupational contact	No	No	Yes	No	Yes	No	No	Yes	No	None
Control	Nurse	>100,000	1	Negative	Negative	BRH	Bakweri town	1	31	3	Female	Bayangi	Revival	Governement	Post-secondary	2	Currently married	.	Yes	Voluntary	No		Negligence	HBV	Voluntary	Negative	22	2	Men	Sometimes	1	2	3	1	No	.	Occupational contact	No	No	Yes	No	Yes	No	No	Yes	No	None
Control	Nurse	>100,000	1	Negative	Negative	BRH	Bakweri town	1	32	3	Female	Adere	Protestant	Governement	Post-secondary	2	Currently married	.	Yes	Voluntary	No		Finance	HBV	Antenatal	Negative	15	1	Men	Rarely	1	3	2	1	No	.	Occupational contact	No	No	No	No	Yes	No	No	Yes	No	None
Control	Nurse	>100,000	1	Negative	Negative	BRH	Biaka junction	1	28	3	Female	Bamileke	Catholic	Governement	Post-secondary	2	Single	.	Yes	Voluntary	No		Finance	None		Negative		0	.	.		0		0	.	.	Occupational contact	Yes	No	Yes	No	Yes	No	No	Yes	No	None
Control	Nurse	>100,000	1	Negative	Negative	BRH	Bokwaongo	2	36	4	Female	Bakossi	Protestant	Governement	Post-secondary	2	Currently married	.	Yes	Voluntary	No		Negligence	None		Negative	22	2	Men	Sometimes	1	2	2	1	No	.	Occupational contact	No	No	No	No	No	No	No	Yes	No	None
Control	Nurse	>100,000	1	Negative	Negative	BRH	Bokwaongo	2	34	3	Female	Bayangi	Protestant	Governement	Post-secondary	2	Currently married	.	Yes	Voluntary	No		Fear of injection	None		Negative	24	2	Men	Rarely	1	3	2	1	No	.	Occupational contact	No	No	No	Yes	Yes	No	No	Yes	No	None
Control	Lab technician		1	Negative	Negative	BRH	Bomaka	2	20	2	Female	Bafut	Protestant	Governement	Post-secondary	2	Single	.	Yes	Voluntary	Yes	4	.	HCV and HBV	Voluntary	Negative		0	.	.		0		0	.	.	Occupational contact	No	No	Yes	No	Yes	No	No	No	No	None
Control	Nurse	>100,000	1	Negative	Negative	BRH	Bomaka	2	28	3	Female	Bali	Protestant	Governement	Post-secondary	2	Single	.	Yes	Voluntary	No		Finance	HBV	Antenatal	Negative	22	2	Men	Never	1	3	3	1	No	.	Occupational contact	No	No	No	No	Yes	No	No	No	No	None
Control	Doctor	>100,000	1	Negative	Negative	BRH	Bonaberi	1	32	3	Male	Bamileke	Catholic	Governement	Post-secondary	2	Currently married	.	Yes	Voluntary	No		Negligence	HBV	Voluntary	Negative	24	2	Women	Sometimes	1	2	3	1	No	.	Occupational contact	No	No	Yes	No	No	No	No	Yes	No	None
Control	Doctor	>100,000	1	Negative	Negative	BRH	Bonduma	1	27	3	Female	Oroko	Catholic	Governement	Post-secondary	2	Single	.	Yes	Voluntary	No		Fear of injection	HBV	Voluntary	Negative		0	.	.		0		0	.	.	Occupational contact	No	No	No	No	No	No	No	Yes	No	None
Control	Doctor	>100,000	1	Negative	Negative	BRH	Bonduma	1	33	3	Female	Bakweri	Catholic	Governement	Post-secondary	2	Single	.	Yes	Voluntary	No		Negligence	None		Negative	21	2	Men	Sometimes	2	2	5	1	No	.	Occupational contact	No	No	Yes	No	Yes	No	No	Yes	No	None
Control	Nurse	>100,000	1	Negative	Negative	BRH	Bonduma	1	36	4	Male	Bakweri	Catholic	Governement	Post-secondary	2	Currently married	.	Yes	Voluntary	No		Finance	HBV	Voluntary	Negative	19	2	Women	Sometimes	2	2	10	2	No	.	Occupational contact	No	No	No	No	Yes	No	No	Yes	Yes	None
Control	Nurse	>100,000	1	Negative	Negative	BRH	Bonduma	1	36	4	Male	Bakweri	Catholic	Governement	Post-secondary	2	Currently married	.	Yes	Voluntary	No		Finance	HBV	Voluntary	Negative	19	2	Women	Sometimes	2	2	10	2	No	.	Occupational contact	No	No	No	No	Yes	No	No	Yes	Yes	None
Control	Nurse	>100,000	1	Negative	Negative	BRH	Bonduma	1	36	4	Male	Bakweri	Catholic	Governement	Post-secondary	2	Currently married	.	Yes	Voluntary	No		Finance	HBV	Voluntary	Negative	19	2	Women	Sometimes	2	2	10	2	No	.	Occupational contact	No	No	No	No	Yes	No	No	Yes	Yes	None
Control	Nurse	>100,000	1	Negative	Negative	BRH	Bonduma	1	36	4	Male	Bakweri	Catholic	Governement	Post-secondary	2	Currently married	.	Yes	Voluntary	No		Finance	HBV	Voluntary	Negative	19	2	Women	Sometimes	2	2	10	2	No	.	Occupational contact	No	No	No	No	Yes	No	No	Yes	Yes	None
Control	Nurse	>100,000	1	Negative	Negative	BRH	Bonduma	1	36	4	Male	Bakweri	Catholic	Governement	Post-secondary	2	Currently married	.	Yes	Voluntary	No		Finance	HBV	Voluntary	Negative	19	2	Women	Sometimes	2	2	10	2	No	.	Occupational contact	No	No	No	No	Yes	No	No	Yes	Yes	None
Control	Nurse	>100,000	1	Negative	Negative	BRH	Bonduma	1	36	4	Male	Bakweri	Catholic	Governement	Post-secondary	2	Currently married	.	Yes	Voluntary	No		Finance	HBV	Voluntary	Negative	19	2	Women	Sometimes	2	2	10	2	No	.	Occupational contact	No	No	No	No	Yes	No	No	Yes	Yes	None
Control	Nurse	>100,000	1	Negative	Negative	BRH	Bonduma	1	36	4	Male	Bakweri	Catholic	Governement	Post-secondary	2	Currently married	.	Yes	Voluntary	No		Finance	HBV	Voluntary	Negative	19	2	Women	Sometimes	2	2	10	2	No	.	Occupational contact	No	No	No	No	Yes	No	No	Yes	Yes	None
Control	Nurse	>100,000	1	Negative	Negative	BRH	Bonduma	1	36	4	Female	Bakweri	Catholic	Governement	Post-secondary	2	Currently married	.	Yes	Voluntary	No		Finance	HBV	Voluntary	Negative	19	2	Women	Sometimes	2	2	10	2	No	.	Occupational contact	No	No	No	No	Yes	No	No	Yes	Yes	None
Control	Nurse	>100,000	1	Negative	Negative	BRH	Campaign street	1	37	4	Female	Oroko	Revival	Governement	Post-secondary	2	Currently married	.	Yes	Voluntary	No		Negligence	HBV	Voluntary	Negative	20	2	Men	Rarely	1	3	4	1	No	.	Occupational contact	No	No	Yes	No	Yes	No	No	Yes	No	None
Control	Lab scientist	>100,000	1	Negative	Negative	BRH	Checkpoint	1	34	3	Female	Bakweri	Catholic	Governement	Post-secondary	2	Currently married	.	Yes	Voluntary	No		Finance	HBV	Voluntary	Negative	23	2	Men	Rarely	1	3	3	1	No	.	Occupational contact	No	No	Yes	No	Yes	No	No	Yes	No	None
Control	Nurse	>100,000	1	Negative	Negative	BRH	Clerks Quarter	1	48	5	Female	Bayangi	Catholic	Governement	Post-secondary	2	Widowed	.	Yes	Voluntary	No		Negligence	None		Negative	23	2	Men	Never	0	3	2	1	No	.	Occupational contact	No	No	No	No	Yes	No	No	Yes	No	None
Control	Nurse	>100,000	1	Negative	Negative	BRH	Clerks Quarter	1	39	4	Male	Bakossi	Catholic	Governement	Post-secondary	2	Currently married	.	Yes	Voluntary	No		Negligence	HBV	Voluntary	Negative	25	2	Women	Rarely	1	3	1	1	No	.	Occupational contact	No	No	No	No	No	No	No	No	No	None
Control	Nurse	>100,000	1	Negative	Negative	BRH	Federal quarters	1	41	4	Male	Bakossi	Catholic	Governement	Post-secondary	2	Currently married	.	Yes	Voluntary	No		Negligence	HBV	Voluntary	Negative	25	2	Women	Rarely	1	3	1	1	No	.	Occupational contact	No	No	No	No	No	No	No	No	No	None
Control	Nurse	>100,000	1	Negative	Negative	BRH	Federal quarters	1	41	4	Male	Bakossi	Catholic	Governement	Post-secondary	2	Currently married	.	Yes	Voluntary	No		Negligence	HBV	Voluntary	Negative	25	2	Women	Rarely	1	3	1	1	No	.	Occupational contact	No	No	No	No	No	No	No	No	No	None
Control	Nurse	>100,000	1	Negative	Negative	BRH	Federal quarters	1	41	4	Male	Bakossi	Catholic	Governement	Post-secondary	2	Currently married	.	Yes	Voluntary	No		Negligence	HBV	Voluntary	Negative	25	2	Women	Rarely	1	3	1	1	No	.	Occupational contact	No	No	No	No	No	No	No	No	No	None
Control	Nurse	>100,000	1	Negative	Negative	BRH	Great Soppo	1	29	3	Female	Mbo	Catholic	Governement	Post-secondary	2	Currently married	Monogamy	Yes	Voluntary	No		Finance	None		Negative	20	2	Men	Rarely	1	3	2	1	No	.	Occupational contact	No	No	Yes	Yes	Yes	No	No	Yes	No	None
Control	Nurse	>100,000	1	Negative	Negative	BRH	Great Soppo	1	39	4	Female	Bali	Catholic	Governement	Post-secondary	2	Single	.	Yes	Antenatal	Yes	1	.	HBV	Voluntary	Negative	18	1	Men	Often	1	1	3	1	No	.	Occupational contact	No	No	No	No	Yes	No	No	Yes	Yes	None
Control	Nurse	>100,000	1	Negative	Negative	BRH	Limbe	1	32	3	Female	Wum	Catholic	Governement	Post-secondary	2	Currently married	.	Yes	Voluntary	No		Finance	HBV	Voluntary	Negative	16	1	Men	Rarely	1	3	2	1	No	.	Occupational contact	No	No	Yes	No	No	No	No	Yes	No	None
Control	Nurse	>100,000	1	Negative	Negative	BRH	Long street	1	28	3	Female	Bayangi	Catholic	Governement	Post-secondary	2	Single	.	Yes	Voluntary	No		Fear of injection	None		Negative	20	2	Men	Rarely	1	3	2	1	No	.	Occupational contact	No	No	Yes	No	No	No	No	No	No	None
Control	Lab scientist	>100,000	1	Negative	Negative	BRH	Mermoz	1	24	2	Male	Bakweri	Catholic	Governement	Post-secondary	2	Single	.	Yes	Voluntary	No		Finance	None		Negative		0	.	.		0		0	.	.	Occupational contact	No	No	No	No	No	No	No	No	No	None
Control	Doctor	>100,000	1	Negative	Negative	BRH	MIle 16	2	26	3	Female	Bafia	Revival	Governement	Post-secondary	2	Single	.	Yes	Antenatal	No		Negligence	HBV	Antenatal	Negative	24	2	Men	Sometimes	1	2	1	1	No	.	Occupational contact	No	No	No	No	No	No	No	No	No	None
Control	Lab scientist	>100,000	1	Negative	Negative	BRH	MIle 16	2	32	3	Female	Bangwa	Protestant	Governement	Post-secondary	2	Currently married	.	Yes	Antenatal	No		Fear of injection	HBV	Voluntary	Negative	25	2	Men	Sometimes	1	2	3	1	No	.	Occupational contact	No	No	No	Yes	Yes	No	No	Yes	No	None
Control	Student	.	3	Negative	Negative	BRH	Mile 18	2	20	2	Female	Bangwa	Catholic	Unemployed	Post-secondary	2	Single	.	No	.	No		Negligence	None		Negative	17	1	Men	Often	2	1	4	1	No	.	Occupational contact	No	No	No	Yes	No	No	No	Yes	No	None
Control	Student	.	3	Negative	Negative	BRH	Molyko	1	22	2	Female	Metta	Protestant	Unemployed	Post-secondary	2	Single	.	Yes	Voluntary	No		Negligence	HBV	Voluntary	Negative	19	2	Men	Sometimes	2	2	4	1	Yes	Chlamydia	Occupational contact	No	No	Yes	No	Yes	No	No	Yes	No	None
Control	Lab scientist	>100,000	1	Negative	Negative	BRH	Molyko	1	30	3	Male	Batibo	Protestant	Governement	Post-secondary	2	Currently married	.	Yes	Voluntary	Yes	1	Fear of injection	HBV	Pre-vaccine	Negative	23	2	Women	Sometimes	1	2	2	1	No	.	Occupational contact	No	No	Yes	No	Yes	No	No	Yes	No	None
Control	Nurse	>100,000	1	Negative	Negative	BRH	Molyko	1	33	3	Female	Bakossi	Revival	Governement	Post-secondary	2	Single	.	Yes	Voluntary	No		Fear of injection	None		Negative	26	2	Men	Rarely	1	3	4	1	No	.	Occupational contact	No	No	Yes	Yes	No	No	No	Yes	No	None
Control	Nurse	>100,000	1	Negative	Negative	BRH	Molyko	1	33	3	Female	Bamesing	Catholic	Governement	Post-secondary	2	Currently married	.	Yes	Voluntary	No		Finance	HBV	Antenatal	Negative	18	1	Men	Rarely	1	3	5	1	No	.	Occupational contact	No	No	Yes	No	Yes	No	No	Yes	No	None
Control	Lab scientist	>100,000	1	Negative	Negative	BRH	Molyko	1	40	4	Male	Oroko	Catholic	Governement	Post-secondary	2	Currently married	Monogamy	Yes	Voluntary	Yes	2	.	HCV and HBV	Voluntary	Negative	18	1	Women	Sometimes	1	2	9	2	No	.	Occupational contact	No	Yes	Yes	No	No	No	No	Yes	No	None
Control	Doctor	>100,000	1	Negative	Negative	BRH	Molyko	1	41	4	Male	Bafut	Catholic	Governement	Post-secondary	2	Currently married	.	Yes	Voluntary	No		Negligence	HBV	Voluntary	Negative	21	2	Women	Rarely	1	3	1	1	No	.	Occupational contact	No	No	No	No	No	No	No	No	No	None
Control	Nurse	>100,000	1	Negative	Negative	BRH	Molyko	1	45	5	Female	Bafut	Catholic	Governement	Post-secondary	2	Currently married	.	Yes	Voluntary	No		Negligence	None		Negative	21	2	Women	Rarely	1	3	6	2	No	.	Occupational contact	No	No	No	No	No	No	No	Yes	Yes	None
Control	Nurse	50,000-100,000	1	Negative	Negative	BRH	Molyko	1	23	2	Female	Bayangi	Protestant	Governement	Post-secondary	2	Single	.	Yes	Voluntary	No		Finance	HBV	.	Negative	19	2	Men	Rarely	2	3	5	1	No	.	Occupational contact	No	No	Yes	No	Yes	No	No	Yes	No	None
Control	Lab scientist	>100,000	1	Negative	Negative	BRH	Mutengene	1	32	3	Female	Bayangi	Protestant	Governement	Post-secondary	2	Currently married	.	Yes	Antenatal	No		Negligence	HBV	Voluntary	Negative	27	2	Men	Sometimes	1	2	1	1	No	.	Occupational contact	No	No	No	No	Yes	No	No	Yes	No	None
Control	Lab scientist	>100,000	1	Negative	Negative	BRH	Mutengene	1	32	3	Female	Batibo	Protestant	Governement	Post-secondary	2	Currently married	.	Yes	Antenatal	No		Negligence	HBV	Voluntary	Negative	27	2	Men	Sometimes	1	2	1	1	No	.	Occupational contact	No	No	No	No	Yes	No	No	Yes	No	None
Control	Lab technician	>100,000	1	Negative	Negative	BRH	Razel street	1	29	3	Female	Bamileke	Protestant	Private sector	Post-secondary	2	Single	.	Yes	Voluntary	No		Negligence	HBV	Voluntary	Negative	19	2	Men	Sometimes	2	2	6	2	.	.	Occupational contact	No	No	Yes	No	Yes	No	No	Yes	No	None
Control	Nurse	>100,000	1	Negative	Negative	BRH	Razel street	1	30	3	Female	Bangwa	Protestant	Governement	Post-secondary	2	Currently married	Monogamy	Yes	Voluntary	No		Negligence	None		Negative	19	2	Men	Rarely	1	3	3	1	No	.	Occupational contact	No	No	Yes	Yes	Yes	No	No	No	No	None
Control	Nurse	>100,000	1	Negative	Negative	BRH	Razel street	1	30	3	Female	Bangwa	Protestant	Governement	Post-secondary	2	Currently married	.	Yes	Antenatal	No		Negligence	HBV	Antenatal	Negative	19	2	Men	Sometimes	1	2	3	1	No	.	Occupational contact	No	No	Yes	No	No	No	No	No	No	None
Control	Nurse	>100,000	1	Negative	Negative	BRH	Razel street	1	40	4	Female	Bakweri	Protestant	Governement	Post-secondary	2	Currently married	.	Yes	Voluntary	No		Negligence	HBV	Antenatal	Negative	20	2	Men	Never	1	3	1	1	No	.	Occupational contact	No	No	No	No	Yes	No	No	No	No	None
Control	Doctor	>100,000	1	Negative	Negative	BRH	Sand pit	1	29	3	Female	Bayangi	Revival	Governement	Post-secondary	2	Single	.	Yes	Antenatal	No		Negligence	HBV	Voluntary	Negative	24	2	Men	Sometimes	1	2	1	1	No	.	Occupational contact	No	No	No	No	Yes	No	No	Yes	No	None
Control	Doctor	>100,000	1	Negative	Negative	BRH	Sand pit	1	29	3	Female	Bayangi	Revival	Governement	Post-secondary	2	Single	.	Yes	Antenatal	No		Negligence	HBV	Voluntary	Negative	24	2	Men	Sometimes	1	2	1	1	No	.	Occupational contact	No	No	No	No	Yes	No	No	Yes	No	None
Control	Doctor	>100,000	1	Negative	Negative	BRH	Sand pit	1	29	3	Female	Bayangi	Revival	Governement	Post-secondary	2	Single	.	Yes	Antenatal	No		Negligence	HBV	Voluntary	Negative	24	2	Men	Sometimes	1	2	1	1	No	.	Occupational contact	No	No	No	No	Yes	No	No	Yes	No	None
Control	Doctor	>100,000	1	Negative	Negative	BRH	Sand pit	1	29	3	Female	Bayangi	Revival	Governement	Post-secondary	2	Single	.	Yes	Antenatal	No		Negligence	None		Negative	24	2	Men	Often	1	1	1	1	No	.	Occupational contact	No	No	No	No	Yes	No	No	Yes	No	None
Control	Nurse	.	3	Negative	Negative	BRH	Sand pit	1	31	3	Female	Bamileke	Catholic	Unemployed	Post-secondary	2	Single	.	Yes	Voluntary	No		Fear of injection	None		Negative	25	2	Men	Often	1	1	1	1	No	.	Occupational contact	No	No	Yes	No	No	No	No	Yes	No	None
Control	Nurse	>100,000	1	Negative	Negative	BRH	Sand pit	1	32	3	Female	Santa	Protestant	Governement	Post-secondary	2	Currently married	Monogamy	Yes	Voluntary	No		Fear of injection	None		Negative	28	2	Men	Never	1	3	1	1	No	.	Occupational contact	No	No	Yes	No	Yes	No	No	No	No	None
Control	Doctor	>100,000	1	Negative	Negative	BRH	Sand pit	1	32	3	Female	Bayangi	Protestant	Governement	Post-secondary	2	Currently married	.	Yes	Antenatal	No		Fear of injection	HBV	Voluntary	Negative	27	2	Men	Sometimes	1	2	1	1	No	.	Occupational contact	No	No	No	No	Yes	No	No	Yes	No	None
Control	Doctor	>100,000	1	Negative	Negative	BRH	Sand pit	1	32	3	Female	Bayangi	Protestant	Governement	Post-secondary	2	Currently married	.	Yes	Antenatal	No		Fear of injection	HBV	Voluntary	Negative	27	2	Men	Sometimes	1	2	1	1	No	.	Occupational contact	No	No	No	No	Yes	No	No	Yes	No	None
Control	Nurse	50,000-100,000	1	Negative	Negative	BRH	Sand pit	1	36	4	Female	Bayangi	Revival	Governement	Post-secondary	2	Currently married	Monogamy	Yes	Voluntary	No		Negligence	HCV and HBV	Voluntary	Negative	15	1	Men	Rarely	1	3	5	1	No	.	Occupational contact	Yes	No	No	Yes	Yes	No	No	No	No	None
Control	Doctor	>100,000	1	Negative	Negative	BRH	Sand pit	1	38	4	Male	Bamileke	Catholic	Governement	Post-secondary	2	Currently married	.	Yes	Voluntary	No		Fear of injection	HBV	Voluntary	Negative	22	2	Women	Sometimes	1	2	4	1	No	.	Occupational contact	No	No	Yes	No	No	No	No	Yes	No	None
Control	Nurse	>100,000	1	Negative	Negative	BRH	Sand pit	1	40	4	Female	Bali	Catholic	Governement	Post-secondary	2	Currently married	.	Yes	Voluntary	No		Negligence	HBV	Antenatal	Negative	19	2	Men	Never	1	3	2	1	.	.	Occupational contact	No	No	No	No	Yes	No	No	Yes	No	None
Control	Doctor	>100,000	1	Negative	Negative	BRH	Santa babara	1	26	3	Female	Bafia	Revival	Governement	Post-secondary	2	Single	.	Yes	Antenatal	No		Negligence	HBV	Antenatal	Negative	24	2	Men	Sometimes	1	2	1	1	No	.	Occupational contact	No	No	No	No	No	No	No	No	No	None
Control	Volunteer	<50,000	2	Negative	Negative	BRH	Limbe	1	24	2	Female	Metta	Protestant	Private sector	Post-secondary	2	Single	.	Yes	Voluntary	No		Ignorance	None		Negative	22	2	Men	Often	1	1	3	1	No	.	Household contact	No	No	Yes	Yes	Yes	No	No	No	No	None
Control	Farmer	50,000-100,000	2	Negative	Negative	BRH	Mamu	2	40	4	Male	Ngie	Catholic	Self employed	Primary	1	Currently married	.	Yes	Administrative	No		Ignorance	HBV	Voluntary	Negative	16	1	Women	Rarely	1	3	6	2	Yes	Chlamydia	Household contact	No	No	Yes	No	Yes	No	No	Yes	Yes	None
Control	Student	.	3	Negative	Negative	BRH	Muyuka	2	22	2	Male	Bangwa	Catholic	Unemployed	Post-secondary	2	Single	.	Yes	Voluntary	No		Finance	None		Negative	19	2	Women	Often	1	1	3	1	No	.	Household contact	No	No	Yes	No	No	No	No	Yes	No	None
Control	Student	.	3	Negative	Negative	BRH	UB junction Molyko	1	28	3	Female	Momo	Catholic	Unemployed	Secondary	1	Single	.	No	.	No		Ignorance	None		Negative		0	.	.		0		0	.	.	Household contact	No	No	No	No	Yes	No	No	No	No	None
Control	Student	.	3	Negative	Negative	BRH	Bakweri town	1	20	2	Male	Bayangi	Catholic	Unemployed	Secondary	1	Single	.	Yes	Voluntary	No		Ignorance	None		Negative		0	.	.		0		0	No	.	Household contact	No	No	No	No	Yes	No	No	No	No	None
Control	Student		3	Negative	Negative	BRH	Bomaka	2	25	3	Male	Banso	Protestant	Unemployed	Post-secondary	2	Single	.	Yes	Voluntary	No		Ignorance	None		Negative	18	1	Women	Sometimes	1	2	2	1	No	.	Dont know	No	No	No	No	Yes	No	No	Yes	No	None		.
Control	Farmer	<50,000	2	Negative	Negative	BRH	Bomaka	2	49	5	Female	Njikwa	Catholic	Self employed	Primary	1	Widowed	Monogamy	No	.	No		Finance	None		Negative	21	2	Men	Rarely	0	3	4	1	No	.	Household contact	No	No	No	No	Yes	No	No	Yes	No	None
Control	Lab scientist	>100,000	1	Negative	Negative	BRH	Checkpoint	1	30	3	Female	Bayangi	Protestant	Private sector	Post-secondary	2	Single	.	Yes	Voluntary	No		.	HBV	Pre-vaccine	Negative	25	2	Men	Often	1	1	4	1	No	.	Household contact	No	No	No	Yes	No	No	No	No	No	None
Control	Applicant	.	3	Negative	Negative	BRH	Kumba-Ntoko	1	28	3	Male	Bali	Revival	Unemployed	Post-secondary	2	Single	.	Yes	Voluntary	No		Ignorance	HBV	Voluntary	Negative	21	2	Women	Sometimes	1	2	3	1	No	.	Household contact	No	No	No	No	Yes	No	No	Yes	No	None
Control	Student	.	3	Negative	Negative	BRH	lower farms	2	20	2	Male	Bamileke	Catholic	Unemployed	Post-secondary	2	Single	.	Yes	Voluntary	No		Ignorance	None		Negative	18	1	Women	Sometimes	1	2	3	1	No	.	Household contact	No	No	No	No	Yes	No	No	Yes	No
Control	Student	.	3	Negative	Negative	BRH	lower farms	2	23	2	Male	Bamileke	Catholic	Unemployed	Post-secondary	2	Single	.	Yes	Voluntary	No		Ignorance	None		Negative	18	1	Women	Sometimes	2	2	4	1	No	.	Household contact	No	No	No	No	Yes	No	No	Yes	No			> 6months ago
Control	Econome	>100,000	1	Negative	Negative	BRH	MIle 16	2	44	4	Female	Batibo	Revival	Governement	Post-secondary	2	Currently married	Monogamy	Yes	Voluntary	Yes	2	.	HBV	Voluntary	Negative	18	1	Men	Rarely	1	3	3	1	No	.	Household contact	No	No	No	No	Yes	No	No	No	No	None
Control	Retired police	>100,000	1	Negative	Negative	BRH	MIle 16	2	57	5	Male	Batibo	Revival	Governement	Post-secondary	2	Currently married	Monogamy	Yes	Voluntary	No		Negligence	HBV	Voluntary	Negative	17	1	Women	Rarely	1	3	5	1	No	.	Household contact	No	No	No	No	Yes	No	No	Yes	Yes	None
Control	Student	.	3	Negative	Negative	BRH	Molyko	1	20	2	Female	Batibo	Revival	Unemployed	Post-secondary	2	Single	.	Yes	Blood donation	No		Ignorance	HBV	Pre-vaccine	Negative	18	1	Men	Often	1	1	3	1	No	.	Household contact	No	No	No	Yes	No	No	No	No	No	None
Control	Student	.	3	Negative	Negative	BRH	Molyko	1	21	2	Female	Menchum	Protestant	Unemployed	Post-secondary	2	Single	.	Yes	Voluntary	No		Ignorance	None		Negative	18	1	Men	Often	1	1	3	1	Yes	Chlamydia	Dont know	No	No	Yes	Yes	Yes	No	No	Yes	No	None
Control	Student	.	3	Negative	Negative	BRH	Molyko	1	27	3	Male	Bangwa	Revival	Unemployed	Post-secondary	2	Single	.	Yes	Voluntary	No		Ignorance	HBV	Voluntary	Negative	19	2	Women	Sometimes	1	2	3	1	No	.	Household contact	No	No	Yes	No	Yes	No	No	No	No	None
Control	Business	50,000-100,000	2	Negative	Negative	BRH	Molyko	1	30	3	Male	Ngie	Protestant	Self employed	Post-secondary	2	Single	.	Yes	Blood donation	No		Ignorance	HCV and HBV	Blood donation	Negative	19	2	Women	Sometimes	2	2	7	2	No	.	Household contact	No	No	Yes	No	Yes	Yes	Yes	Yes	No	None
Control	Business	<50,000	2	Negative	Negative	BRH	Molyko	1	30	3	Female	Bangwa	Revival	Private sector	Secondary	1	Single	.	Yes	Voluntary	No		Ignorance	HBV	Voluntary	Negative	17	1	Men	Sometimes	1	2	3	1	No	.	Household contact	No	No	Yes	Yes	Yes	No	No	No	No	None
Control	Farmer	<50,000	2	Negative	Negative	BRH	Molyko	1	60	5	Female	Bamileke	Revival	Self employed	Primary	1	Currently married	.	No	.	No		Ignorance	None		Negative		0	Men	Never	1	3	1	1	.	.	Household contact	No	No	No	No	Yes	No	No	No	No	None
Control	Farmer	<50,000	2	Negative	Negative	BRH	Molyko	1	65	5	Male	Bamileke	Revival	Self employed	Didnot go to school	1	Currently married	.	No	.	No		Ignorance	None		Negative		0	Women	Never	1	3	6	2	.	.	Household contact	No	No	No	No	Yes	No	No	Yes	Yes	None
Control	Student	.	3	Negative	Negative	BRH	Muea	2	22	2	Female	Njikwa	Protestant	Unemployed	Post-secondary	2	Single	.	Yes	Voluntary	No		Ignorance	None		Negative	17	1	Men	Sometimes	1	2	5	1	No	.	Household contact	No	No	Yes	No	No	No	No	Yes	No	None
Control	Student	.	3	Negative	Negative	BRH	Mutengene	1	20	2	Female	Bangwa	Catholic	Unemployed	Post-secondary	2	Single	.	Yes	Voluntary	No		Ignorance	None		Negative	19	2	Men	Always	1	1	1	1	No	.	Household contact	No	No	No	Yes	No	No	No	No	No	None
Control	Student	.	3	Negative	Negative	BRH	Mutengene	1	19	2	Female	Banso	Catholic	Unemployed	Post-secondary	2	Single	.	No	.	.		.	None		Negative	18	1	Men	Rarely	1	3	1	1	No	.	Household contact	Yes	No	Yes	No	Yes	No	No	No	No	None
Control	Student	.	3	Negative	Negative	BRH	Muyuka	2	19	2	Female	Ngie	Protestant	Unemployed	.		.	.	.	.	.		.	None		Negative		0	.	.		0		0	.	.	Household contact	.	.	.	.	.	.	.	.	.
Control	Teacher	50,000-100,000	1	Negative	Negative	BRH	Muyuka	2	49	5	Female	Bangwa	Protestant	Private sector	Post-secondary	2	Currently married	Monogamy	Yes	Antenatal	No		Ignorance	None		Negative	17	1	Men	Rarely	1	3	1	1	No	.	Household contact	No	No	Yes	No	Yes	No	No	Yes	No	None
Control	Retired gendarme	>100,000	1	Negative	Negative	BRH	Muyuka	2	62	5	Male	Bangwa	Catholic	Governement	Post-secondary	2	Currently married	Monogamy	Yes	Voluntary	No		Ignorance	None		Negative	18	1	Women	Never	1	3	9	2	No	.	Household contact	No	No	Yes	No	No	No	No	Yes	No
Control	Applicant	.	3	Negative	Negative	BRH	Razel street	1	31	3	Female	Oku	Protestant	Unemployed	Post-secondary	2	Single	.	Yes	Voluntary	No		Ignorance	None	Voluntary	Negative	22	2	Men	Sometimes	1	2	2	1	No	.	Household contact	No	No	No	No	Yes	No	No	No	No	None
Control	Student	.	3	Negative	Negative	BRH	Sand pit	1	20	2	Male	Bakossi	Catholic	Unemployed	Post-secondary	2	Single	.	No	.	.		.	None		Negative	18	1	Women	Often	1	1	1	1	No	.	Household contact	No	No	No	No	No	No	No	No	No	None
Control	Student	.	3	Negative	Negative	BRH	Sand pit	1	20	2	Female	Bamileke	Revival	Unemployed	.		Single	.	Yes	Ill health	No		Ignorance	None		Negative		0	.	.		0		0	.	.	Household contact	No	No	No	No	No	No	No	No	No	None
Control	Student	.	3	Negative	Negative	BRH	Sand pit	1	23	2	Female	Bakweri	Revival	Unemployed	Post-secondary	2	Single	.	Yes	Voluntary	No		Ignorance	None		Negative	20	2	Men	Sometimes	1	2	2	1	No	.	Household contact	No	No	No	Yes	No	No	No	Yes	No	None
Control	Hair dresser	50,000-100,000	2	Negative	Negative	BRH	Sand pit	1	43	4	Female	Bamileke	Protestant	Self employed	Secondary	1	Currently married	Monogamy	Yes	Ill health	No		Finance	HBV	surgical operation	Negative	21	2	Men	Often	1	1	2	1	Yes	.	Household contact	No	No	No	No	No	No	No	Yes	No	None
Control	Student	.	3	Negative	Negative	BRH	Sand pit	1	24	2	Female	Bakossi	Catholic	Unemployed	Post-secondary	2	Single	.	Yes	Voluntary	No		Ignorance	None		Negative	19	2	Men	Sometimes	1	2	2	1	No	.	Household contact	No	No	No	Yes	No	No	No	Yes	No	None
Control	Farmer	<50,000	2	Negative	Negative	BRH	Sand pit	1	65	5	Female	Bayangi	Catholic	Self employed	.		Widowed	.	No	.	No		Ignorance	.	.	Negative		0	Men	Never	0	3	3	1	No	.	Household contact	No	No	No	No	Yes	No	No	No	No	None
Index case	Applicant		3	Negative	Negative	STCMC	Bafut	2	21	2	Female	Bakweri	Revival	Self employed	Post-secondary	2	Currently married	Monogamy	Yes	Voluntary	No		.	HBV	Antenatal	Positive	21	2	Men	Never	1	3	1	1	No	.	Dont know	No	No	No	No	No	No	No	No	No			> 6months ago
Index case	Applicant		3	Negative	Negative	STCMC	Bafut	2	25	3	Male	Bakweri	Protestant	Self employed	Primary	1	Currently married	Monogamy	Yes	Blood donation	No		Ignorance	HBV	Pre-vaccine	Positive	18	1	Women	Rarely	1	3	6	2	No		Dont know	No	No	No	No	No	No	No	Yes	Yes	None		1week -2 months ago
Index case	Applicant		3	Negative	Negative	STCMC	Bafut	2	37	4	Male	Babanki	Protestant	Unemployed	Secondary	1	Currently married	Monogamy	Yes	Antenatal	No		.	HBV	Antenatal	Positive	18	1	Men	Rarely	1	3	1	1	No	.	Dont know	No	No	Yes	No	Yes	No	No	Yes	Yes	None		> 6months ago
Index case	Applicant		3	Negative	Negative	STCMC	Bafut	2	38	4	Male	Bayangi	Catholic	Unemployed	Post-secondary	2	Single	.	Yes	Blood donation	No		.	HCV and HBV	Blood donation	Positive	22	2	Men	Rarely	1	3	1	1	No	.	Dont know	No	No	Yes	No	Yes	No	No	No	No	None		> 6months ago
Index case	Applicant		3	Negative	Negative	STCMC	Bafut	2	49	5	Male	Bambalang	Protestant	Unemployed	Post-secondary	2	Single	.	Yes	Blood donation	No		Ignorance	HBV	Blood donation	Positive	20	2	Women	Sometimes	2	2	10	2	Yes	Gonorrhoea	Dont know	No	No	No	No	Yes	No	No	Yes	No	None		5 days ago
Index case	Applicant		3	Negative	Negative	STCMC	Bafut	2	53	5	Male	Mankon	Catholic	Unemployed	.		Single	.	Yes	Ill health	No		.	HBV	Clinical manifestations	Positive	18	1	Men	Sometimes	1	2	3	1	No	.	Dont know	.	No	No	No	No	No	No	No	.	None
Index case	Farmer	50,000-100,000	2	Negative	Negative	BRH	Baikoke Mbonge	2	52	5	Male	Oroko	Protestant	Self employed	Primary	1	Currently married	Polygamy	Yes	Blood donation	No		.	HBV	Blood donation	Positive	23	2	Women	Rarely	3	3	12	2	No	.	Dont know	No	No	No	No	Yes	No	No	Yes	Yes	None
Index case	Applicant		3	Negative	Negative	STCMC	Bakari	2	29	3	Male		.		.		.	.	.	.	.		.	.	.	Positive		0	.	.		0		0	.	.	.	.	.	.	.	.	.	.	.	.
Index case	Cashier	50,000-100,000	1	Negative	Negative	BRH	Bakweri town	1	26	3	Female	Bayangi	Catholic	Private sector	Post-secondary	2	Single	.	Yes	Voluntary	No		.	HCV and HBV	Voluntary	Positive	16	1	Men	Never	1	3	3	1	Yes	Syphilis	Dont know	No	No	No	Yes	Yes	No	No	No	No	None		1week -2 months ago
Index case	Teacher	>100,000	1	Negative	Negative	BRH	Bakweri town	1	28	3	Male	Batibo	Protestant	Governement	Post-secondary	2	Currently married	Monogamy	Yes	STI consultation	No		.	HBV	Voluntary	Positive	17	1	Women	Often	1	1	5	1	Yes	Syphilis	Dont know	No	No	No	No	Yes	No	No	No	No	None		> 6months ago
Index case	Business	>100,000	1	Negative	Negative	BRH	Bakweri town	1	36	4	Male	Bayangi	Revival	Self employed	Secondary	1	Single	.	Yes	Voluntary	No		.	HBV	Blood donation	Positive	17	1	Women	Sometimes	3	2	20	2	Yes	Chlamydia	Dont know	No	No	Yes	No	Yes	No	No	Yes	Yes			> 6months ago
Index case	Banker	>100,000	1	Negative	Negative	BRH	Bakweri town	1	39	4	Male	Pinyin	Protestant	Private sector	Post-secondary	2	Currently married	Monogamy	Yes	Voluntary	No		.	HBV	Administrative	Positive	22	2	Women	Sometimes	1	2	4	1	No	.	Dont know	No	No	No	No	Yes	No	No	Yes	Yes	None		1week -2 months ago
Index case	Student	.	3	Negative	Negative	BRH	Bali	2	29	3	Female	Bayangi	Catholic	Unemployed	Post-secondary	2	Single	.	Yes	Voluntary	No		.	HBV	Voluntary	Positive	19	2	Men	Often	2	1	8	2	No	.	Dont know	No	No	No	No	Yes	No	No	Yes	No	None		> 6months ago
Index case	Seminarian	.	3	Negative	Negative	BRH	Bambui seminary	2	24	2	Male	Bangwa	Catholic	Unemployed	Post-secondary	2	Single	.	Yes	Administrative	No		.	HBV	Administrative	Positive		0	.	.		0		0	.	.	Dont know	Yes	No	Yes	No	No	No	No	No	No	None		3-6months ago
Index case	Applicant		3	Negative	Negative	STCMC	Bamenda	1	62	5	Male		.		.		.	.	.	.	.		.	.	.	Positive		0	.	.		0		0	.	.	.	.	.	.	.	.	.	.	.	.
Index case	Teacher	>100,000	1	Negative	Negative	BRH	Bangangte	2	34	3	Male	Bayangam	Catholic	Private sector	Post-secondary	2	Currently married	Monogamy	Yes	STI consultation	No		.	HBV	Pre-marital	Positive	30	2	Women	Never	1	3	2	1	No	.	Household contact	No	No	Yes	No	Yes	No	No	Yes	No	None		> 6months ago
Index case	Student	.	3	Negative	Negative	BRH	Bokova	2	21	2	Male	Bakweri	Catholic	Unemployed	Post-secondary	2	Single	.	Yes	Voluntary	No		.	HCV and HBV	Voluntary	Positive	19	2	Women	Often	2	1	3	1	No	.	Dont know	No	No	No	No	No	No	No	No	No	None		> 6months ago
Index case	Student	.	3	Negative	Negative	BRH	Bokova	2	22	2	Male	Bakweri	Protestant	Unemployed	Secondary	1	Single	.	Yes	Blood donation	No		.	HCV and HBV	Blood donation	Positive	17	1	Women	Rarely	4	3	7	2	No	.	Dont know	Yes	No	No	No	Yes	Yes	Yes	Yes	No	None
Index case	Teacher	>100,000	1	Negative	Negative	BRH	Bokwai	2	45	5	Male		Protestant	Governement	Post-secondary	2	Currently married	Monogamy	No	.	No		.	HBV	Voluntary	Positive	20	2	Women	Never	1	3	5	1	No	Gonorrhoea	Dont know	No	No	Yes	No	No	No	No	No	No	None		> 6months ago
Index case	Student	.	3	Positive	Negative	BRH	Bokwaongo	2	21	2	Male	Bayangi	Catholic	Unemployed	Post-secondary	2	Single	.	Yes	Blood donation	No		.	HCV and HBV	Blood donation	Positive	21	2	Women	Often	2	1	2	1	No	.	Dont know	No	No	No	No	Yes	No	No	No	No	None		> 6months ago
Index case	Applicant	.	3	Negative	Negative	BRH	Bokwaongo	2	25	3	Female	Bakweri	.	Unemployed	Secondary	1	Single	.	Yes	Antenatal	No		.	HBV	Antenatal	Positive	23	2	Men	Rarely	1	3	1	1	No	.	Dont know	No	No	Yes	No	Yes	No	No	No	No	None		3-6months ago
Index case	Business	50,000-100,000	2	Negative	Negative	BRH	Bokwaongo	2	27	3	Female	Bakweri	Revival	Self employed	Post-secondary	2	Currently married	Monogamy	Yes	Voluntary	No		.	HBV	Antenatal	Positive	21	2	Men	Never	1	3	1	1	No	.	Dont know	No	No	No	No	No	No	No	No	No			> 6months ago
Index case	Welderer	<50,000	2	Negative	Negative	BRH	Bokwaongo	2	31	3	Male	Bakweri	Protestant	Self employed	Primary	1	Currently married	Monogamy	Yes	Blood donation	No		Ignorance	HBV	Pre-vaccine	Positive	18	1	Women	Rarely	1	3	6	2	No		Dont know	No	No	No	No	No	No	No	Yes	Yes	None		1week -2 months ago
Index case	House wife	.	3	Negative	Negative	BRH	Bomaka	2	21	2	Female	Babanki	Protestant	Unemployed	Secondary	1	Currently married	Monogamy	Yes	Antenatal	No		.	HBV	Antenatal	Positive	18	1	Men	Rarely	1	3	1	1	No	.	Dont know	No	No	Yes	No	Yes	No	No	Yes	Yes	None		> 6months ago
Index case	Student	.	3	Negative	Negative	BRH	Bomaka	2	26	3	Female	Bayangi	Catholic	Unemployed	Post-secondary	2	Single	.	Yes	Blood donation	No		.	HCV and HBV	Blood donation	Positive	22	2	Men	Rarely	1	3	1	1	No	.	Dont know	No	No	Yes	No	Yes	No	No	No	No	None		> 6months ago
Index case	Student		3	Negative	Negative	BRH	Bomaka	2	27	3	Male	Bambalang	Protestant	Unemployed	Post-secondary	2	Single	.	Yes	Blood donation	No		Ignorance	HBV	Blood donation	Positive	20	2	Women	Sometimes	2	2	10	2	Yes	Gonorrhoea	Dont know	No	No	No	No	Yes	No	No	Yes	No	None		5 days ago
Index case	Applicant	.	3	Negative	Negative	BRH	Bomaka	2	28	3	Female	Mankon	Catholic	Unemployed	.		Single	.	Yes	Ill health	No		.	HBV	Clinical manifestations	Positive	18	1	Men	Sometimes	1	2	3	1	No	.	Dont know	.	No	No	No	No	No	No	No	.	None
Index case	Teacher	>100,000	1	Negative	Negative	BRH	Bomaka	2	30	3	Male	Njikwa	Protestant	Governement	Post-secondary	2	Currently married	.	Yes	Voluntary	No		.	HCV and HBV	Voluntary	Positive	20	2	Women	Often	0	1	6	2	No	.	Dont know	No	No	Yes	No	No	No	No	No	No	None		> 6months ago
Index case	Teacher	50,000-100,000	1	Negative	Negative	BRH	Bomaka	2	30	3	Female	Bakweri	Catholic	Private sector	Post-secondary	2	Single	.	Yes	.	No		.	HBV	Voluntary	Positive	16	1	Men	Often	3	1	6	2	Yes	Syphilis	Dont know	No	No	No	Yes	No	No	No	Yes	No	None		> 6months ago
Index case	Teacher	>100,000	1	Negative	Negative	BRH	Bomaka	2	33	3	Male	Bakossi	Revival	Governement	Post-secondary	2	Single	.	Yes	Voluntary	No		.	HBV	Voluntary	Positive	17	1	Women	Often	0	1	4	1	No	.	Household contact	No	No	Yes	No	No	Yes	No	No	No	None		3-6months ago
Index case	Seamstress	50,000-100,000	2	Negative	Negative	BRH	Bomaka	2	35	4	Female	Banso	Protestant	Self employed	Post-secondary	2	Single	.	Yes	Blood donation	No		Ignorance	HBV	Blood donation	Positive	20	2	Men	Sometimes	2	2	10	2	No		Dont know	No	No	No	No	Yes	No	No	Yes	No	None		5 days ago
Index case	Farmer	<50,000	2	Negative	Negative	BRH	Bomaka	2	45	5	Female	Bafut	Catholic	Self employed	Primary	1	Widowed	Polygamy	Yes	Voluntary	No		.	HBV	Voluntary	Positive	13	1	Men	Never	1	3	7	2	Yes	Chlamydia	Sexual and household contact	No	No	No	No	Yes	No	No	Yes	No	None		> 6months ago
Index case	Applicant	50,000-100,000	3	Negative	Negative	BRH	Bonaberi	1	46	5	Male	Bamileke	Catholic	Self employed	Secondary	1	Currently married	Monogamy	Yes	Blood donation	No		.	HCV and HBV	Blood donation	Positive	19	2	Women	Sometimes	1	2	3	1	No	.	Dont know	No	No	Yes	No	No	No	No	Yes	No	None
Index case	Applicant	.	3	Negative	Negative	BRH	Bonduma	1	28	3	Male	Bayangi	Protestant	Unemployed	Post-secondary	2	Single	.	Yes	Blood donation	No		.	HCV and HBV	Blood donation	Positive	16	1	Women	Never	1	3	4	1	No	.	Dont know	No	No	Yes	No	Yes	Yes	No	Yes	Yes	None		1week -2 months ago
Index case	Student	.	3	Negative	Negative	BRH	Bonduma	1	29	3	Male	Bayangam	Catholic	Unemployed	Post-secondary	2	Single	.	Yes	Blood donation	No		.	HCV and HBV	Blood donation	Positive	25	2	Women	Rarely	0	3	3	1	No	.	Dont know	No	Yes	Yes	No	Yes	No	No	No	No			> 6months ago
Index case	Teacher	>100,000	1	Negative	Negative	BRH	Bonduma	1	29	3	Female	Akwaya	Catholic	Private sector	Post-secondary	2	Currently married	Monogamy	Yes	Voluntary	No		.	HBV	Antenatal	Positive	27	2	Men	Never	1	3	1	1	No	.	Dont know	No	No	No	Yes	No	No	No	No	No	None		1week -2 months ago
Index case	Student	.	3	Negative	Negative	BRH	Bonduma	1	29	3	Female	Bamileke	Catholic	Unemployed	.		Currently married	.	Yes	Antenatal	No		Ignorance	HBV	Antenatal	Positive	18	1	Men	Rarely	1	3	5	1	No	.	Household contact	No	No	No	No	No	No	No	Yes	No	None
Index case	Driver	50,000-100,000	2	Negative	Negative	BRH	Bonduma	1	31	3	Male	Bafut	Catholic	Self employed	Secondary	1	Currently married	.	Yes	Voluntary	No		Ignorance	HBV	Antenatal	Positive	14	1	Women	Sometimes	2	2	10	2	Yes	Syphilis	Dont know	No	No	Yes	No	Yes	No	No	Yes	Yes	None
Index case	Business	50,000-100,000	2	Negative	Negative	BRH	Bonduma	1	33	3	Male	Bangwa	Catholic	Self employed	Post-secondary	2	Single	.	Yes	Administrative	No		.	HBV	Administrative	Positive	25	2	Women	Sometimes	3	2	10	2	No	.	Dont know	No	No	Yes	No	Yes	No	No	Yes	Yes	None		> 6months ago
Index case	Business	50,000-100,000	2	Negative	Negative	BRH	Bonduma	1	37	4	Female	Bangwa	Revival	Self employed	Secondary	1	Currently married	Monogamy	Yes	Antenatal	No		.	HBV	Antenatal	Positive	17	1	Men	Never	1	3	3	1	No	.	Dont know	No	No	No	Yes	Yes	No	No	No	No	None		> 6months ago
Index case	Administrative assistant	>100,000	1	Negative	Negative	BRH	Bonduma	1	38	4	Male	Bayangi	Protestant	Governement	Secondary	1	Single	.	Yes	Voluntary	No		.	HBV	Pre-marital	Positive	37	2	Women	Always	2	1	3	1	No	.	Dont know	No	No	No	No	Yes	No	No	No	No	None
Index case	Nurse	>100,000	1	Negative	Negative	BRH	Bonduma	1	39	4	Female	Babanki	Protestant	Governement	Post-secondary	2	Currently married	Monogamy	Yes	Voluntary	No		.	HBV	Voluntary	Positive	27	2	Men	Rarely	1	3	1	1	No	.	Household contact	No	No	No	Yes	No	No	No	No	No	None		> 6months ago
Index case	Teacher	>100,000	1	Negative	Negative	BRH	Bonduma	1	49	5	Male	Bakossi	Protestant	Governement	Post-secondary	2	Currently married	.	Yes	Voluntary	No		.	HBV	Voluntary	Positive	20	2	Women	Rarely	1	3	4	1	Yes	Syphilis	Dont know	No	No	Yes	No	Yes	No	No	Yes	No	None		> 6months ago
Index case	Farmer	50,000-100,000	2	Negative	Negative	BRH	Bova	2	40	4	Male	Bakweri	Protestant	Self employed	Post-secondary	2	Currently married	Monogamy	Yes	Voluntary	No		.	HCV and HBV	Voluntary	Positive	13	1	Women	Sometimes	3	2	12	2	No	.	Household contact	No	Yes	Yes	No	Yes	No	No	Yes	Yes	None		3-6months ago
Index case	Applicant	.	3	Negative	Negative	BRH	Buea	1	30	3	Female	Bakweri	Revival	Unemployed	Post-secondary	2	Currently married	Monogamy	Yes	Voluntary	No		.	HCV and HBV	Voluntary	Positive	20	2	Men	Rarely	0	3	1	1	No	.	Dont know	No	No	Yes	No	No	No	No	No	No	None		1week -2 months ago
Index case	Student	.	3	Negative	Negative	BRH	Buea town	1	25	3	Male	Bangwa	Catholic	Unemployed	Post-secondary	2	Single	.	Yes	Voluntary	No		.	HBV	Voluntary	Positive	17	1	Women	Rarely	0	3	3	1	No	.	Household contact	No	No	Yes	No	Yes	No	No	Yes	No	None
Index case	Teacher	50,000-100,000	1	Negative	Negative	BRH	Buea town	1	29	3	Female	Bakossi	Revival	Private sector	Post-secondary	2	Currently married	Monogamy	Yes	Antenatal	No		.	HBV	Antenatal	Positive	17	1	Men	Rarely	1	3	4	1	Yes	Chlamydia and Gonorrhoea	Dont know	No	No	Yes	No	Yes	No	No	No	No			> 6months ago
Index case	Civil servant	>100,000	1	Negative	Negative	BRH	Camp sic Buea	1	29	3	Male	Bum	Protestant	Governement	Post-secondary	2	Single	.	Yes	Voluntary	No		.	HBV	Voluntary	Positive	25	2	Women	Rarely	1	3	3	1	No	.	Dont know	No	No	Yes	No	Yes	No	No	Yes	No	None		> 6months ago
Index case	Carpenter	50,000-100,000	2	Negative	Negative	BRH	Campaign street soppo	1	22	2	Male	Bamileke	Protestant	Self employed	Secondary	1	Single	.	Yes	Blood donation	No		.	HCV and HBV	Blood donation	Positive	20	2	Women	Often	0	1	1	1	No	.	Dont know	No	Yes	Yes	No	No	Yes	No	Yes	No			> 6months ago
Index case	Student	.	3	Negative	Negative	BRH	Campaign street soppo	1	27	3	Male	Momo	Protestant	Unemployed	Post-secondary	2	Single	.	Yes	Voluntary	No		.	HBV	Blood donation	Positive	20	2	Women	Sometimes	1	2	3	1	Yes	Syphilis	Dont know	.	No	Yes	No	Yes	Yes	No	Yes	Yes	None		1week -2 months ago
Index case	Applicant	.	3	Negative	Negative	BRH	Campaign street soppo	1	31	3	Male	Bangwa	Revival	Unemployed	Secondary	1	Currently married	Monogamy	Yes	STI consultation	No		.	HBV	Clinical manifestations	Positive	18	1	Women	Rarely	1	3	22	2	Yes	Gonorrhoea	Dont know	No	No	Yes	No	No	No	No	Yes	No	None	Swollen stomach, fever, fatigue	1week -2 months ago
Index case	Business	50,000-100,000	2	Negative	Negative	BRH	Cassava farms	1	30	3	Male	Wum	Catholic	Self employed	Secondary	1	Single	.	Yes	Voluntary	No		.	HBV	Voluntary	Positive	22	2	Women	Rarely	5	3	22	2	No	.	Dont know	No	No	No	No	No	Yes	Yes	Yes	No	None		> 6months ago
Index case	Decor	50,000-100,000	2	Negative	Negative	BRH	Centre-Oyomabang	1	34	3	Female	Bamileke	Catholic	Self employed	Secondary	1	Currently married	Monogamy	Yes	Antenatal	No		.	HBV	Antenatal	Positive	16	1	Men	Never	1	3	4	1	No	.	Household contact	No	No	No	No	Yes	No	No	No	No	None
Index case	Teacher	50,000-100,000	1	Negative	Negative	BRH	Checkpoint	1	24	2	Male	Oroko	Revival	Private sector	Post-secondary	2	Single	.	Yes	Blood donation	No		Ignorance	HBV	Blood donation	Positive	21	2	Women	Often	1	1	3	1	No	.	Dont know	No	No	No	No	Yes	No	No	Yes	No	None
Index case	Student	.	3	Negative	Negative	BRH	Checkpoint	1	25	3	Female	Bayangi	Protestant	Unemployed	Post-secondary	2	Single	.	Yes	Voluntary	No		.	HBV	Voluntary	Positive	22	2	Men	Sometimes	1	2	4	1	No	.	Household contact	No	No	No	Yes	Yes	No	No	No	No	None
Index case	Student	.	3	Negative	Negative	BRH	Checkpoint	1	25	3	Male	Bayangi	Protestant	Unemployed	Post-secondary	2	Single	.	Yes	Voluntary	No		.	HBV	Voluntary	Positive	18	1	Women	Often	2	1	10	2	No	.	Household contact	No	No	Yes	No	No	Yes	No	Yes	No	None
Index case	Business	>100,000	1	Negative	Negative	BRH	Checkpoint	1	35	4	Male	Widikum	Catholic	Self employed	Post-secondary	2	Single	.	Yes	Voluntary	No		.	HBV	Administrative	Positive	19	2	Women	Often	2	1	4	1	Yes	Gonorrhoea	Dont know	No	No	Yes	No	No	No	No	Yes	No	None		> 6months ago
Index case	Teacher	>100,000	1	Negative	Negative	BRH	Clerks Quarter	1	47	5	Female	Oroko	Catholic	Governement	Post-secondary	2	Single	.	Yes	Voluntary	No		.	HBV	STI consultation	Positive	15	1	Men	Rarely	0	3	3	1	No	.	Household contact	No	No	No	No	Yes	No	No	No	No	None		> 6months ago
Index case	Actor	<50,000	2	Negative	Negative	BRH	Douala( Village)	1	29	3	Female	Bamileke	Catholic	Self employed	Secondary	1	Single	.	Yes	Voluntary	No		.	HCV and HBV	STI consultation	Positive	18	1	Men	Sometimes	1	2	5	1	Yes	Chlamydia	Household contact	No	No	No	Yes	No	No	No	Yes	Yes	None		> 6months ago
Index case	Student	.	3	Negative	Negative	BRH	Ekona	2	18	2	Male	Nanga Eboko	Catholic	Unemployed	Secondary	1	Single	.	No	.	No		.	HBV	Clinical manifestations	Positive	17	1	Women	Sometimes	2	2	2	1	No	.	Household contact	Yes	No	Yes	No	No	Yes	No	Yes	No	None	fever. headache	> 6months ago
Index case	Student	.	3	Negative	Negative	BRH	Ekona	2	21	2	Female	Ngie	Revival	Unemployed	Secondary	1	Single	.	Yes	Antenatal	No		.	HBV	Antenatal	Positive	17	1	Men	Rarely	1	3	3	1	No	.	Dont know	No	No	Yes	Yes	Yes	No	No	No	No	None		1week -2 months ago
Index case	Seamstress	50,000-100,000	2	Negative	Negative	BRH	Ekona	2	25	3	Female	Ngie	Protestant	Self employed	Primary	1	Currently married	.	Yes	Antenatal	No		.	HBV	Clinical manifestations	Positive	15	1	Men	Never	1	3	6	2	No	.	Sexual contact	No	No	Yes	No	Yes	No	No	Yes	No		Jaundice, body itches, night fever	1week -2 months ago
Index case	Applicant	.	3	Negative	Negative	BRH	Ekona	2	26	3	Male	Bangwa	Catholic	Unemployed	Post-secondary	2	Single	.	Yes	Voluntary	No		.	HBV	Administrative	Positive	24	2	Women	Always	0	1	2	1	No	.	Dont know	No	No	Yes	No	No	Yes	No	Yes	No	None		> 6months ago
Index case	Business	>100,000	1	Negative	Negative	BRH	Ekona	2	26	3	Male	Bamileke	Catholic	Self employed	Secondary	1	Currently married	.	Yes	Administrative	No		.	HBV	Administrative	Positive	18	1	Women	Rarely	1	3	6	2	No	.	Sexual and household contact	No	No	Yes	No	No	No	No	Yes	No	None		> 6months ago
Index case	Hair dresser	50,000-100,000	2	Negative	Negative	BRH	Ekona	2	28	3	Female	Menka	Catholic	Self employed	Primary	1	Currently married	.	Yes	Administrative	No		.	HBV	Administrative	Positive	20	2	Men	Rarely	1	3	2	1	No	.	Household contact	No	No	No	No	Yes	No	No	No	No	None		1week -2 months ago
Index case	Teacher	>100,000	1	Negative	Negative	BRH	Ekona	2	54	5	Male	Oshie	Protestant	Governement	Post-secondary	2	Currently married	Monogamy	No	.	No		.	HCV and HBV	Voluntary	Positive	20	2	Women	Rarely	1	3	12	2	Yes	Gonorrhoea	Dont know	No	No	Yes	No	Yes	No	No	No	No	Diabetes		3-6months ago
Index case	Applicant	.	3	Negative	Negative	BRH	Fakoship plaza	1	37	4	Male	Akwaya	Protestant	Unemployed	Secondary	1	Single	.	Yes	Pre-marital	No		.	HBV	Pre-marital	Positive	18	1	Women	Sometimes	3	2	43	2	Yes	Syphilis	Dont know	No	No	Yes	No	Yes	No	Yes	Yes	Yes			> 6months ago
Index case	House wife	.	3	Negative	Negative	BRH	Federal quarters	1	29	3	Female	North	Muslim	Unemployed	Secondary	1	Currently married	Monogamy	Yes	Pre-marital	No		.	HBV	Pre-marital	Positive	21	2	Men	Rarely	1	3	3	1	No	.	Household contact	No	No	No	No	No	No	No	No	No	None		> 6months ago
Index case	Applicant	.	3	Negative	Negative	BRH	Federal quarters	1	34	3	Male	Oroko	Catholic	Unemployed	Post-secondary	2	Currently married	Monogamy	Yes	Voluntary	No		.	HBV	Antenatal	Positive	15	1	Women	Sometimes	1	2	24	2	No	.	Dont know	No	No	Yes	No	No	No	No	No	No	None		3-6months ago
Index case	Accountant	>100,000	1	Negative	Negative	BRH	Federal quarters	1	43	4	Male	Bamileke	Catholic	Private sector	Post-secondary	2	Currently married	Monogamy	Yes	Blood donation	No		.	HCV and HBV	Blood donation	Positive	26	2	Women	Rarely	3	3	5	1	Yes	Syphilis	Household contact	No	No	Yes	No	No	No	No	Yes	Yes	None		> 6months ago
Index case	Warder	>100,000	1	Negative	Negative	BRH	Federal quarters	1	56	5	Male	Bali	Catholic	Governement	Post-secondary	2	Currently married	.	Yes	Voluntary	Don't Know		.	HBV	Voluntary	Positive	17	1	Women	Often	2	1	13	2	Yes	Gonorrhoea	Dont know	No	Yes	No	No	Yes	Yes	No	Yes	No	None		> 6months ago
Index case	Police	>100,000	1	Negative	Negative	BRH	Garoua	1	30	3	Male	Bassa		Governement	Post-secondary	2	Currently married	Monogamy	Yes	Voluntary	No		Ignorance	HBV	Pre-vaccine	Positive	18	1	Women	Often	2	1	4	1		.	Dont know	No	No	No	No	No	No	No	No	No	None
Index case	Student		3	Negative	Negative	BRH	Great Soppo	1	19	2	Female	Kom	Catholic	Governement	Secondary	1	Single	.	Yes	Voluntary	No		.	HBV	Voluntary	Positive	18	1	Men	Often	2	1	2	1	No	.	Dont know	No	No	Yes	No	Yes	No	No	Yes	Yes	None		1week -2 months ago
Index case	House help		2	Negative	Negative	BRH	Great Soppo	1	23	2	Female	Wum	Catholic	Private sector	Secondary	1	Single	.	Yes	Voluntary	No		.	HBV	Voluntary	Positive		0	.	.		0		0	.	.	.	No	No	Yes	No	No	No	No	No	No	None		> 6months ago
Index case	Student	.	3	Negative	Negative	BRH	Great Soppo	1	24	2	Male	Topouri	Catholic	Unemployed	Post-secondary	2	Single	.	Yes	Voluntary	No		.	HBV	Blood Donation	Positive		0	.	.		0		0	No	.	Dont know	No	No	Yes	No	Yes	Yes	No	No	No	None		> 6months ago
Index case	Secretary	50,000-100,000	2	Negative	Negative	BRH	Great Soppo	1	28	3	Female	Ngie	Protestant	Private sector	Secondary	1	Currently married	Monogamy	Yes	Antenatal	No		.	HBV	Antenatal	Positive	19	2	Men	Rarely	1	3	3	1	No	.	Household contact	Yes	No	No	Yes	No	No	No	Yes	No	None		> 6months ago
Index case	Researcher	>100,000	1	Negative	Negative	BRH	Great Soppo	1	29	3	Female	Bakossi	Catholic	Governement	Post-secondary	2	Single	.	Yes	Voluntary	No		.	HBV	Voluntary	Positive	21	2	Men	Sometimes	1	2	4	1	No	.	Dont know	No	Yes	Yes	No	No	No	No	Yes	No	None		> 6months ago
Index case	Applicant	.	3	Negative	Negative	BRH	Great Soppo	1	32	3	Female	Bakweri	Catholic	Unemployed	Primary	1	Currently married		Yes	Voluntary	No		Ignorance	HBV	Voluntary	Positive	18	1	Men	Rarely	1	3	5	1		.	Dont know	No	No	No	No	No	No	No	Yes	Yes	None
Index case	Carpenter	50,000-100,000	2	Negative	Negative	BRH	Great Soppo	1	35	4	Male	Babanki	Catholic	Self employed	Primary	1	Currently married	Monogamy	Yes	Blood donation	No		.	HCV and HBV	Blood donation	Positive	17	1	Women	Rarely	1	3	23	2	Yes	Syphilis	Dont know	No	No	Yes	No	No	No	No	No	No	None		1week -2 months ago
Index case	Business	<50,000	2	Negative	Negative	BRH	Great Soppo	1	37	4	Female	Bayangi	Catholic	Self employed	Primary	1	Currently married	.	Yes	Ill health	No		Ignorance	HBV	Voluntary	Positive	18	1	Men	Rarely	1	3	2	1	No	.	Dont know	No	No	No	No	Yes	No	No	No	No	None
Index case	Business	<50,000	2	Negative	Negative	BRH	Great Soppo	1	39	4	Female	Bakossi	Revival	Self employed	Post-secondary	2	Currently married	.	Yes	Voluntary	No		.	HBV	Antenatal	Positive	19	2	Men	Rarely	1	3	5	1	No	.	Dont know	No	No	Yes	No	Yes	No	No	No	No	None		> 6months ago
Index case	Student	.	3	Negative	Negative	BRH	GTHS bamenda	1	20	2	Male	Bamileke	Protestant	Unemployed	Secondary	1	Single	.	No	.	No		.	HBV	Voluntary	Positive	15	1	Women	Always	1	1	4	1	Yes	Gonorrhoea	Household contact	Yes	No	Yes	No	Yes	Yes	No	No	No	None		> 6months ago
Index case	Business	<50,000	2	Negative	Negative	BRH	Idenau	2	44	4	Female	Bangwa	Catholic	Self employed	Secondary	1	Currently married	Monogamy	Yes	Voluntary	No		.	HCV and HBV	Clinical manifestations	Positive	30	2	Men	Rarely	1	3	3	1	Yes	Syphilis	Dont know	No	No	No	No	Yes	No	No	Yes	No	None	Jaundice	1week -2 months ago
Index case	Business	50,000-100,000	2	Negative	Negative	BRH	Kumba	1	31	3	Male	Oroko	Protestant	Self employed	Post-secondary	2	Single	.	Yes	Voluntary	Don't Know		.	HBV	Voluntary	Positive	21	2	Women	Rarely	2	3	5	1	No	.	Dont know	No	Yes	Yes	No	No	No	No	No	No	None		> 6months ago
Index case	Elecrician	50,000-100,000	2	Negative	Negative	BRH	Kumba	1	34	3	Male	Metta	Catholic	Self employed	Post-secondary	2	Currently married	Monogamy	Yes	Blood donation	No		.	HCV and HBV	Blood donation	Positive	17	1	Women	Often	2	1	18	2	No	.	Dont know	No	No	No	No	Yes	No	Yes	Yes	No	None		1week -2 months ago
Index case	Business	50,000-100,000	2	Negative	Negative	BRH	Kumba fiango	1	26	3	Male	Bangwa	Catholic	Self employed	Post-secondary	2	Single	.	Yes	Administrative	No		.	HCV and HBV	Administrative	Positive	20	2	Women	Rarely	4	3	16	2	No	.	Dont know	No	No	Yes	No	Yes	No	No	Yes	Yes	None		3-6months ago
Index case	Student	.	3	Negative	Negative	BRH	Kumba mile 1	1	22	2	Female	Oroko	Protestant	Unemployed	.		Single	.	Yes	Antenatal	No		.	HBV	Antenatal	Positive	20	2	Men	Never	1	3	2	1	No	.	Household contact	Yes	No	Yes	No	No	No	No	No	No	None		> 6months ago
Index case	Electrical tech	50,000-100,000	2	Negative	Negative	BRH	Kumba-Ntoko	1	36	4	Male	Bali	Revival	Self employed	Secondary	1	Single	.	Yes	Pre-marital	No		Ignorance	HBV	Pre-marital	Positive	28	2	Women	Sometimes	1	2	1	1	No	.	Dont know	No	No	No	No	Yes	No	No	Yes	No	None		1week -2 months ago
Index case	Applicant		3	Negative	Negative	STCMC	Kumbo	2	29	3	Female		.		.		.	.	.	.	.		.	.	.	Positive		0	.	.		0		0	.	.	.	.	.	.	.	.	.	.	.	.
Index case	Applicant	.	3	Negative	Negative	BRH	LImbe	1	26	3	Male	Isangele	Catholic	Unemployed	Post-secondary	2	Single	.	Yes	Administrative	No		.	HBV	Administrative	Positive	18	1	Women	Rarely	3	3	6	2	Yes	Gonorrhoea	Dont know	No	No	No	No	Yes	No	No	Yes	No	None		1week -2 months ago
Index case	Applicant	.	3	Negative	Negative	BRH	Limbe down beach	1	26	3	Female	Bum	Protestant	Unemployed	Post-secondary	2	Currently married	.	Yes	Administrative	No		.	HBV	Administrative	Positive	18	1	Men	Rarely	1	3	5	1	No	.	Household contact	No	No	No	Yes	No	No	Yes	Yes	No	None
Index case	Elecrician	50,000-100,000	2	Negative	Negative	BRH	Limbe-isokolo	1	40	4	Male	Bakweri	Catholic	Private sector	Post-secondary	2	Single	.	Yes	Administrative	No		.	HBV	Voluntary	Positive	19	2	Women	Sometimes	3	2	12	2	No	.	Dont know	No	Yes	Yes	No	No	No	No	Yes	No	None		> 6months ago
Index case	Nurse	50,000-100,000	1	Negative	Negative	BRH	Long street	1	25	3	Female	Batibo	Protestant	Private sector	Post-secondary	2	Currently married	Monogamy	Yes	Antenatal	No		.	HCV and HBV	Antenatal	Positive	18	1	Men	Sometimes	5	2	6	2	No	.	Dont know	No	No	Yes	No	No	No	No	Yes	No	None		> 6months ago
Index case	Student	.	3	Negative	Negative	BRH	lower farms	2	26	3	Male	Bamileke	Catholic	Unemployed	Post-secondary	2	Single	.	Yes	Blood donation	No		.	HCV and HBV	Blood donation	Positive	18	1	Women	Sometimes	3	2	6	2	No	.	Household contact	No	No	No	No	Yes	No	No	Yes	No			> 6months ago
Index case	Applicant	.	3	Negative	Negative	BRH	Malingo street	1	26	3	Female	Bamileke	Revival	Unemployed	.		Single	.	Yes	Voluntary	No		.	HBV	Antenatal	Positive	23	2	Men	Rarely	1	3	3	1	.	.	Dont know	No	No	Yes	No	No	No	No	No	No	None
Index case	Applicant	.	3	Negative	Negative	BRH	Malingo street	1	27	3	Male	Bayangi	Protestant	Unemployed	.		Single	.	Yes	Voluntary	No		.	HCV and HBV	Voluntary	Positive		0	.	.		0		0	.	.	Household contact	No	No	Yes	No	No	No	No	Yes	No	None		1week -2 months ago
Index case	Applicant		3	Negative	Negative	STCMC	Mambu	2	20	2	Male	Batibo	Revival	Private sector	Secondary	1	Single	.	Yes	Voluntary	No		.	HBV	Voluntary	Positive		0	.	.		0		0	.	.	Household contact	No	No	Yes	No	Yes	No	No	Yes	No	None		> 6months ago
Index case	Applicant		3	Negative	Negative	STCMC	Mambu	2	21	2	Female	Awing	Catholic	Unemployed	Secondary	1	Single	.	Yes	Voluntary	No		.	HBV	Pre-vaccine	Positive		0	.	.		0		0	.	.	Dont know	No	No	No	No	No	No	No	No	No	None		1week -2 months ago
Index case	Applicant		3	Negative	Negative	STCMC	Mambu	2	24	2	Male	Batibo	Revival	Unemployed	Post-secondary	2	Single	.	Yes	Voluntary	No		.	HBV	Voluntary	Positive		0	.	.		0		0	.	.	Household contact	No	No	Yes	No	Yes	No	No	No	No	None		> 6months ago
Index case	Applicant		3	Negative	Negative	STCMC	Mambu	2	24	2	Male	Bangwa	Catholic	Unemployed	Post-secondary	2	Single	.	Yes	Administrative	No		.	HBV	Administrative	Positive	18	1	Women	Rarely	2	3	5	1	No	.	Dont know	No	No	No	No	Yes	No	No	Yes	Yes	None
Index case	Applicant		3	Negative	Negative	STCMC	Mambu	2	27	3	Female	Batibo	Revival	Private sector	Post-secondary	2	Single	.	No	.	No		.	HBV	Voluntary	Positive	24	2	Men	Always	1	1	1	1	No	.	Household contact	No	No	Yes	No	Yes	No	No	No	No	None		> 6months ago
Index case	Applicant		3	Negative	Negative	STCMC	Mambu	2	32	3	Male	Bayangi	Protestant	Self employed	Secondary	1	Single	.	Yes	Voluntary	No		.	HBV	Voluntary	Positive	21	2	Women	Sometimes	2	2	6	2	No	.	Dont know	No	No	No	No	Yes	No	No	Yes	No	None		> 6months ago
Index case	Applicant		3	Negative	Negative	STCMC	Mambu	2	40	4	Male	Menchum	Protestant	Unemployed	Post-secondary	2	Single	.	Yes	Blood donation	No		.	HCV and HBV	Blood donation	Positive	22	2	Women	Always	0	1	2	1	No	.	Dont know	No	No	No	No	No	No	No	Yes	Yes	None		1week -2 months ago
Index case	Applicant		3	Negative	Negative	STCMC	Mambu	2	41	4	Male	Bangwa	Revival	Private sector	Post-secondary	2	Currently married	Monogamy	Yes	Voluntary	No		.	HBV	Administrative	Positive	19	2	Women	Sometimes	3	2	7	2	Yes	Chlamydia	Household contact	No	No	Yes	No	No	No	No	Yes	Yes	None		> 6months ago
Index case	Business	50,000-100,000	2	Negative	Negative	BRH	Mamfe	2	26	3	Male	Bayangi	Protestant	Self employed	Secondary	1	Currently married	Monogamy	Yes	Blood donation	No		Ignorance	HBV	Blood donation	Positive	18	1	Women	Rarely	1	3	6	2	No	.	Dont know	No	No	No	No	Yes	No	No	No	No	None	.	> 6months ago
Index case	Applicant		3	Negative	Negative	BRH	Mamfe	2	29	3	Female	Bayangi	Catholic		.		.	.	Yes	Voluntary	No		Ignorance	HBV	Voluntary	Positive	17	1	Men	Rarely	1	3	3	1	No	.	Dont know	No	No	No	No	No	No	No	No	No	None
Index case	Applicant		3	Negative	Negative	STCMC	Mamfe	2	33	3	Male		.		.		.	.	.	.	.		.	.	.	Positive		0	.	.		0		0	.	.	.	.	.	.	.	.	.	.	.	.
Index case	Teacher	50,000-100,000	1	Negative	Negative	BRH	Mamou Muyuka	2	32	3	Male	Ngie	Protestant	Private sector	Post-secondary	2	Single	.	Yes	Voluntary	No		.	HCV and HBV	Blood donation	Positive	20	2	Women	Sometimes	1	2	3	1	No	.	Dont know	No	No	Yes	No	Yes	Yes	No	Yes	Yes	None		3-6months ago
Index case	Farmer	50,000-100,000	2	Negative	Negative	BRH	Mamu	2	40	4	Male	Ngie	Catholic	Self employed	Primary	1	Currently married	.	Yes	Administrative	No		.	HBV	Administrative	Positive	16	1	Women	Rarely	1	3	6	2	Yes	Gonorrhoea	Dont know	No	No	Yes	No	Yes	No	No	Yes	Yes	None		3-6months ago
Index case	Applicant		3	Negative	Negative	STCMC	Mankanikang	2	20	2	Female		.		.		.	.	.	.	.		.	.	.	Positive		0	.	.		0		0	.	.	.	.	.	.	.	.	.	.	.	.
Index case	Bike rider	>100,000	1	Negative	Negative	BRH	Mayemen	2	25	3	Male	Bayangi	Protestant	Self employed	Primary	1	Single	.	Yes	Blood donation	No		.	HBV	Blood donation	Positive	19	2	Women	Sometimes	4	2	8	2	Yes	Syphilis	Dont know	No	No	No	.	.	.	.	No	No	None		1week -2 months ago
Index case	Mechanic apprentice	50,000-100,000	2	Negative	Negative	BRH	MIle 16	2	18	2	Male	Batibo	Revival	Private sector	Secondary	1	Single	.	Yes	Voluntary	No		.	HBV	Voluntary	Positive		0	.	.		0		0	.	.	Household contact	No	No	Yes	No	Yes	No	No	Yes	No	None		> 6months ago
Index case	Student	.	3	Negative	Negative	BRH	MIle 16	2	19	2	Male	Awing	Catholic	Unemployed	Secondary	1	Single	.	Yes	Voluntary	No		.	HBV	Pre-vaccine	Positive		0	.	.		0		0	.	.	Dont know	No	No	No	No	No	No	No	No	No	None		1week -2 months ago
Index case	Student	.	3	Negative	Negative	BRH	MIle 16	2	20	2	Female	Batibo	Revival	Unemployed	Post-secondary	2	Single	.	Yes	Voluntary	No		.	HBV	Voluntary	Positive		0	.	.		0		0	.	.	Household contact	No	No	Yes	No	Yes	No	No	No	No	None		> 6months ago
Index case	Applicant	.	3	Negative	Negative	BRH	MIle 16	2	24	2	Male	Bangwa	Catholic	Unemployed	Post-secondary	2	Single	.	Yes	Administrative	No		.	HBV	Administrative	Positive	18	1	Women	Rarely	2	3	5	1	No	.	Dont know	No	No	No	No	Yes	No	No	Yes	Yes	None
Index case	Teacher	<50,000	2	Negative	Negative	BRH	MIle 16	2	26	3	Female	Batibo	Revival	Private sector	Post-secondary	2	Single	.	No	.	No		.	HBV	Voluntary	Positive	24	2	Men	Always	1	1	1	1	No	.	Household contact	No	No	Yes	No	Yes	No	No	No	No	None		> 6months ago
Index case	Driver	50,000-100,000	2	Negative	Negative	BRH	MIle 16	2	27	3	Male	Bayangi	Protestant	Self employed	Secondary	1	Single	.	Yes	Voluntary	No		.	HBV	Voluntary	Positive	21	2	Women	Sometimes	2	2	6	2	No	.	Dont know	No	No	No	No	Yes	No	No	Yes	No	None		> 6months ago
Index case	Student	.	3	Negative	Negative	BRH	MIle 16	2	28	3	Male	Menchum	Protestant	Unemployed	Post-secondary	2	Single	.	Yes	Blood donation	No		.	HCV and HBV	Blood donation	Positive	22	2	Women	Always	0	1	2	1	No	.	Dont know	No	No	No	No	No	No	No	Yes	Yes	None		1week -2 months ago
Index case	Entrepreneur	>100,000	1	Negative	Negative	BRH	MIle 16	2	32	3	Male	Bangwa	Revival	Private sector	Post-secondary	2	Currently married	Monogamy	Yes	Voluntary	No		.	HBV	Administrative	Positive	19	2	Women	Sometimes	3	2	7	2	Yes	Chlamydia	Household contact	No	No	Yes	No	No	No	No	Yes	Yes	None		> 6months ago
Index case	Teacher	50,000-100,000	1	Negative	Negative	BRH	MIle 16	2	33	3	Female	Mankon	Protestant	Private sector	Secondary	1	Currently married	Monogamy	Yes	Voluntary	No		.	HBV	Blood donation	Positive	19	2	Men	Rarely	2	3	4	1	No	.	Household contact	No	No	No	Yes	Yes	No	No	Yes	Yes	None		1week -2 months ago
Index case	Elecrician	>100,000	1	Negative	Negative	BRH	MIle 16	2	34	3	Male	Bakossi	Catholic	Self employed	Post-secondary	2	Single	.	Yes	Blood donation	No		.	HCV and HBV	Blood donation	Positive	16	1	Women	Sometimes	1	2	5	1	No	.	Dont know	No	No	Yes	No	No	No	No	Yes	Yes	None		3-6months ago
Index case	Applicant	.	3	Negative	Negative	BRH	Mile 17	1	26	3	Female	Bangwa	Catholic	Unemployed	Secondary	1	Currently married	Monogamy	Yes	Antenatal	No		.	HBV	Antenatal	Positive	24	2	Men	Rarely	1	3	1	1	No	.	Dont know	Yes	No	No	No	Yes	No	No	No	No	None		> 6months ago
Index case	Student	.	3	Negative	Negative	BRH	Mile 17	1	27	3	Male	Banso	Protestant	Unemployed	Post-secondary	2	Single	.	Yes	Voluntary	No		.	HBV	Voluntary	Positive	17	1	Women	Often	1	1	2	1	No	.	Dont know	No	No	Yes	No	No	Yes	No	No	No	None		> 6months ago
Index case	Business	50,000-100,000	2	Negative	Negative	BRH	Mile 17	1	40	4	Male	Momo	Catholic	Self employed	Post-secondary	2	Currently married	Monogamy	Yes	Blood donation	No		.	HCV and HBV	Blood donation	Positive	21	2	Women	Rarely	1	3	5	1	No	.	Dont know	No	No	No	No	Yes	No	No	Yes	No	None		3-6months ago
Index case	Teacher	50,000-100,000	1	Negative	Negative	BRH	Misselele	2	32	3	Male	Bangwa	Catholic	Private sector	Post-secondary	2	Single	.	Yes	Voluntary	No		.	HBV	Clinical manifestations	Positive	15	1	Women	Often	0	1	2	1	No	.	Dont know	No	No	No	No	No	No	No	No	No	None		> 6months ago
Index case	Student	.	3	Negative	Negative	BRH	Molyko	1	20	2	Male		Catholic	Unemployed	Post-secondary	2	Single	.	Yes	Voluntary	No		.	HBV	Voluntary	Positive	19	2	Women	Often	2	1	4	1	No	.	Dont know	No	No	Yes	No	No	Yes	No	Yes	No	None		> 6months ago
Index case	Student	.	3	Negative	Negative	BRH	Molyko	1	20	2	Male	Bangwa	Catholic	Unemployed	Post-secondary	2	Single	.	Yes	Voluntary	No		.	HBV	Administrative	Positive		0	.	.		0		0	.	.	Household contact	No	No	Yes	No	No	No	No	No	No	None		> 6months ago
Index case	Student	.	3	Negative	Negative	BRH	Molyko	1	22	2	Female	Bamileke	Catholic	Unemployed	Post-secondary	2	Single	.	Yes	Voluntary	No		.	HBV	Pre-vaccine	Positive	17	1	Men	Sometimes	1	2	5	1	No	.	Dont know	No	No	No	No	Yes	No	No	No	No	None
Index case	Student	.	3	Negative	Negative	BRH	Molyko	1	23	2	Male		Revival	Unemployed	Post-secondary	2	Single	.	Yes	Voluntary	No		.	HBV	Voluntary	Positive		0	.	.		0		0	.	.	Dont know	No	No	Yes	No	No	Yes	No	No	No	None		> 6months ago
Index case	Student	.	3	Negative	Negative	BRH	Molyko	1	25	3	Male		Catholic	Unemployed	Post-secondary	2	Single	.	Yes	Blood donation	No		.	HCV and HBV	Blood donation	Positive	18	1	Women	Often	1	1	4	1	No	.	Dont know	No	No	Yes	No	No	No	No	Yes	No	None		> 6months ago
Index case	Student	.	3	Negative	Negative	BRH	Molyko	1	25	3	Male	Eton	Catholic	Unemployed	Post-secondary	2	Single	.	Yes	Voluntary	No		.	HBV	Blood donation	Positive	22	2	Women	Often	2	1	5	1	No	.	Dont know	No	Yes	Yes	No	Yes	Yes	No	Yes	No	None	swollen leg	1week -2 months ago
Index case	Student	.	3	Negative	Negative	BRH	Molyko	1	25	3	Male	Bangwa	Protestant	Unemployed	Post-secondary	2	Single	.	Yes	Voluntary	No		.	HCV and HBV	Voluntary	Positive	24	2	Women	Sometimes	1	2	2	1	No	.	Dont know	No	No	Yes	No	Yes	No	No	No	No	None		1week -2 months ago
Index case	Teacher	<50,000	2	Negative	Negative	BRH	Molyko	1	26	3	Male	Bamileke	Protestant	Private sector	Post-secondary	2	Single	.	Yes	Voluntary	No		.	HCV and HBV	Voluntary	Positive	20	2	Women	Often	1	1	2	1	No	.	Dont know	No	No	Yes	No	No	Yes	No	Yes	No	None		> 6months ago
Index case	Business	50,000-100,000	2	Negative	Negative	BRH	Molyko	1	26	3	Male	Western Region	Protestant	Self employed	Post-secondary	2	Single	.	No	.	.		.	HBV	STI consultation	Positive	17	1	Women	Often	2	1	5	1	No	.	Household contact	No	No	No	No	No	No	No	Yes	No	None		> 6months ago
Index case	Business	50,000-100,000	2	Negative	Negative	BRH	Molyko	1	27	3	Male	Batibo	Protestant	Self employed	Secondary	1	Single	.	Yes	Administrative	No		.	HBV	Voluntary	Positive	19	2	Women	Rarely	2	3	4	1	Yes	Gonorrhoea	Household contact	No	No	No	No	Yes	Yes	No	No	No	None		> 6months ago
Index case	Business	>100,000	1	Negative	Negative	BRH	Molyko	1	27	3	Male	Bangwa	Revival	Self employed	Post-secondary	2	Single	.	Yes	Voluntary	Yes	1	.	HBV	Blood donation	Positive	21	2	Women	Often	10	1	33	2	Yes	Gonorrhoea	Dont know	No	No	Yes	No	No	No	No	Yes	No	None		> 6months ago
Index case	Student	.	3	Negative	Negative	BRH	Molyko	1	27	3	Male	Bafmen	Catholic	Unemployed	Post-secondary	2	Single	.	Yes	Voluntary	No		.	HBV	Administrative	Positive	25	2	Women	Sometimes	1	2	2	1	No	.	Dont know	No	No	No	No	No	No	No	Yes	No	None		3-6months ago
Index case	Bricklayer	50,000-100,000	2	Negative	Negative	BRH	Molyko	1	28	3	Male	Bangwa	Catholic	Self employed	Secondary	1	Single	.	Yes	Antenatal	No		.	HCV and HBV	Blood donation	Positive	15	1	Women	Never	2	3	4	1	No	.	Dont know	No	No	Yes	No	No	No	No	Yes	Yes	None		1week -2 months ago
Index case	Student	.	3	Negative	Negative	BRH	Molyko	1	29	3	Male	Menchum	Catholic	Unemployed	Post-secondary	2	Single	.	Yes	Voluntary	No		.	HCV and HBV	Blood donation	Positive	15	1	Women	Sometimes	2	2	5	1	No	.	Dont know	No	No	No	No	Yes	No	No	Yes	No	None		> 6months ago
Index case	Nurse	50,000-100,000	1	Negative	Negative	BRH	Molyko	1	30	3	Male	Nkambe	Protestant	Private sector	Secondary	1	Single	.	Yes	Voluntary	No		.	HBV	Voluntary	Positive	25	2	Women	Often	1	1	4	1	No	.	Occupational contact	Yes	No	Yes	No	Yes	Yes	No	No	No			> 6months ago
Index case	Business	<50,000	2	Negative	Negative	BRH	Molyko	1	37	4	Male	Bangwa	Revival	Private sector	Primary	1	Single	.	Yes	Voluntary	No		.	HBV	Voluntary	Positive	17	1	Women	Sometimes		2	20	2	No	.	Dont know	No	No	Yes	No	Yes	Yes	No	No	No	Hypertensive		> 6months ago
Index case	Business	<50,000	2	Negative	Negative	BRH	Molyko	1	37	4	Female	Bakossi	Catholic	Private sector	Secondary	1	Currently married	.	Yes	Antenatal	No		.	HBV	Antenatal	Positive	20	2	Men	Rarely	1	3	3	1	No	.	Household contact	No	No	Yes	No	Yes	No	No	No	No	None		> 6months ago
Index case	Labourer	50,000-100,000	2	Negative	Positive	BRH	Molyko	1	38	4	Male	Widikum	Catholic	Self employed	Primary	1	Currently married	Monogamy	Yes	Voluntary	No		.	HCV and HBV	Blood donation	Positive	25	2	Women	Never	2	3	2	1	No	.	Dont know	No	No	Yes	No	Yes	Yes	No	Yes	Yes			> 6months ago
Index case	Researcher	>100,000	1	Negative	Negative	BRH	Molyko	1	41	4	Male		Catholic	Private sector	Post-secondary	2	Currently married	Monogamy	Yes	Voluntary	No		.	HCV and HBV	Voluntary	Positive	22	2	Women	Rarely	2	3	10	2	Yes	Syphilis	Dont know	No	Yes	Yes	No	Yes	No	No	Yes	No	None		> 6months ago
Index case	Assistant Lecturer	>100,000	1	Negative	Negative	BRH	Molyko	1	41	4	Female	Metta	Protestant	Governement	Post-secondary	2	Currently married	Monogamy	Yes	Voluntary	No		.	HBV	STI consultation	Positive	20	2	Men	Never	1	3	8	2	Yes	Chlamydia	Dont know	No	No	Yes	Yes	No	No	No	Yes	No	None		> 6months ago
Index case	Computer technician	>100,000	1	Negative	Negative	BRH	Molyko Malingo	1	27	3	Male	Bakweri	Catholic	Self employed	.		Single	.	Yes	Voluntary	No		.	HBV	Voluntary	Positive	24	2	Women	Never	0	3	1	1	No	.	Dont know	No	No	Yes	No	No	No	No	No	No	None		> 6months ago
Index case	Food vendor	50,000-100,000	2	Positive	Negative	BRH	Molyko-check point	1	44	4	Male	Bayangi	Catholic	Self employed	Secondary	1	Currently married	Monogamy	Yes	Blood donation	No		.	HBV	Blood donation	Positive	18	1	Women	Often	1	1	4	1	No	.	Dont know	No	No	Yes	No	Yes	No	No	Yes	Yes			> 6months ago
Index case	Library officer	>100,000	1	Negative	Negative	BRH	Molyko-Chief street	1	48	5	Female	Oroko	Revival	Governement	Post-secondary	2	Single	.	Yes	Voluntary	No		.	HBV	Voluntary	Positive	16	1	Men	Never	1	3	5	1	Yes	.	Dont know	Yes	No	No	No	No	No	No	Yes	No	None		3-6months ago
Index case	Student	.	3	Negative	Negative	BRH	Muea	2	18	2	Female	Njikwa	Protestant	Unemployed	Secondary	1	Single	.	Yes	Antenatal	No		.	HBV	Antenatal	Positive	14	1	Men	Sometimes	1	2	4	1	No	.	Dont know	No	No	Yes	No	No	No	No	Yes	No	None		1week -2 months ago
Index case	Student	.	3	Negative	Negative	BRH	Muea	2	24	2	Female	Oshie	Protestant	Unemployed	Post-secondary	2	Single	.	Yes	Voluntary	No		.	HCV and HBV	Voluntary	Positive	23	2	Men	Often	1	1	3	1	No	.	Dont know	No	No	No	No	Yes	No	No	Yes	No	None		> 6months ago
Index case	Applicant	.	3	Negative	Negative	BRH	Muea	2	26	3	Male	Menka	Catholic	Unemployed	Post-secondary	2	Single	.	Yes	Voluntary	No		.	HBV	Administrative	Positive	19	2	Women	Often	1	1	3	1	No	.	Dont know	No	No	No	No	No	Yes	No	Yes	No	None		> 6months ago
Index case	Lab scientist	>100,000	1	Negative	Negative	BRH	Muea	2	32	3	Female	Banso	Catholic	Governement	Post-secondary	2	Single	.	Yes	Voluntary	No		.	HBV	Pre-vaccine	Positive	20	2	Men	Sometimes	0	2	3	1	No	.	Occupational contact	No	No	No	No	Yes	No	No	Yes	No	None		> 6months ago
Index case	Teacher	>100,000	1	Negative	Negative	BRH	Muea	2	35	4	Male	Kom	Protestant	Governement	Post-secondary	2	Single	.	Yes	Voluntary	No		.	HBV	Pre-marital	Positive	15	1	Women	Often	0	1	19	2	No	.	Dont know	No	No	Yes	No	Yes	Yes	No	Yes	Yes	None		> 6months ago
Index case	Mechanic	50,000-100,000	2	Negative	Negative	BRH	Mundemba	2	36	4	Male	Kom	Protestant	Self employed	Secondary	1	Single	.	Yes	Voluntary	No		.	HBV	Voluntary	Positive	16	1	Women	Never	3	3	4	1	Yes	Syphilis	Dont know	No	No	Yes	No	Yes	No	No	Yes	No	None		> 6months ago
Index case	Applicant	.	3	Negative	Positive	BRH	Mutengene	1	25	3	Male	Bangwa	Catholic	Unemployed	Secondary	1	Single	.	Yes	Administrative	No		.	HBV	Administrative	Positive	19	2	Women	Often	4	1	7	2	No	.	Dont know	No	No	No	No	Yes	No	No	Yes	No	None
Index case	Lab technician	>100,000	1	Negative	Negative	BRH	Mutengene	1	33	3	Male	Bali	Catholic	Governement	Post-secondary	2	Currently married	Monogamy	Yes	Voluntary	No		.	HBV	STI consultation	Positive	14	1	Women	Often	4	1	22	2	No	.	Occupational contact	No	No	Yes	No	Yes	Yes	No	No	No	None		> 6months ago
Index case	Business	>100,000	1	Negative	Negative	BRH	Mutengene	1	40	4	Female	Bafut	Catholic	Self employed	Post-secondary	2	Currently married	Monogamy	Yes	.	No		.	HBV	Voluntary	Positive	16	1	Men	Rarely	1	3	6	2	Yes	Syphilis	Household contact	Yes	No	Yes	No	Yes	No	No	Yes	No			> 6months ago
Index case	Student	.	3	Negative	Negative	BRH	Muyuka	2	18	2	Female	Bangwa	Catholic	Unemployed	Secondary	1	Single	.	Yes	Voluntary	No		.	HBV	STI consultation	Positive	15	1	Men	Rarely	1	3	2	1	No	.	Household contact	No	No	Yes	No	No	No	No	No	No	None		> 6months ago
Index case	Teacher	50,000-100,000	1	Negative	Negative	BRH	Muyuka	2	30	3	Female	Mbo	Catholic	Private sector	Post-secondary	2	Single	.	Yes	Pre-marital	No		.	HBV	Pre-marital	Positive		0	.	.		0		0	No	.	Dont know	No	No	Yes	No	Yes	Yes	No	No	No			5 days ago
Index case	Applicant	.	3	Negative	Negative	BRH	Muyuka	2	32	3	Female	Bamileke	Catholic	Unemployed	Secondary	1	Currently married	Monogamy	Yes	Voluntary	No		.	HBV	Antenatal	Positive	18	1	Men	Never	1	3	5	1	No	.	Household contact	No	No	No	No	No	No	No	No	No	None		> 6months ago
Index case	Farmer	50,000-100,000	2	Negative	Negative	BRH	Muyuka	2	45	5	Female	Bangwa	Revival	Self employed	Secondary	1	Widowed	Monogamy	Yes	Voluntary	No		.	HCV and HBV	Voluntary	Positive	20	2	Men	Rarely	0	3	12	2	No	.	Dont know	No	No	No	No	No	No	No	No	No	None		> 6months ago
Index case	Business	>100,000	1	Negative	Negative	BRH	Muyuka	2	47	5	Male	Ngie	Protestant	Self employed	Primary	1	Currently married	Monogamy	Yes	Voluntary	No		.	HBV	STI consultation	Positive	16	1	Women	Sometimes	2	2	6	2	Yes	Syphilis	Household contact	No	No	No	No	Yes	No	No	No	No	Diabetes		5 days ago
Index case	Student	.	3	Negative	Negative	BRH	Ndongo-buea	2	29	3	Male	Widikum	Catholic	Unemployed	Post-secondary	2	Currently married	Monogamy	Yes	Voluntary	No		.	HBV	Voluntary	Positive	20	2	Women	Sometimes	2	2	6	2	No	.	Dont know	No	No	Yes	No	No	No	No	No	No	None		> 6months ago
Index case	Farmer	<50,000	2	Negative	Negative	BRH	Nguti	2	35	4	Male	Njikwa	Catholic	Self employed	Secondary	1	Single	.	Yes	Voluntary	No		.	HCV and HBV	Blood donation	Positive	19	2	Women	Sometimes	2	2	10	2	Yes	Gonorrhoea	Household contact	No	No	Yes	No	Yes	No	No	No	No	None		3-6months ago
Index case	Applicant		3	Negative	Negative	STCMC	Njinteh	2	44	4	Male		.		.		.	.	.	.	.		.	.	.	Positive		0	.	.		0		0	.	.	.	.	.	.	.	.	.	.	.	.
Index case	Military	>100,000	1	Negative	Negative	BRH	Razel street	1	33	3	Male	Mankon	Catholic	Governement	Post-secondary	2	Currently married	Monogamy	Yes	Administrative	No		.	HBV	Administrative	Positive	16	1	Women	Often	3	1	19	2	No	.	Dont know	No	No	Yes	No	No	No	No	Yes	Yes			> 6months ago
Index case	Court register	>100,000	1	Negative	Positive	BRH	Razel street	1	46	5	Male	Bayangi	Protestant	Governement	Post-secondary	2	Currently married	Monogamy	Yes	Voluntary	No		.	HCV and HBV	Voluntary	Positive	16	1	Women	Sometimes	4	2	10	2	Yes	Gonorrhoea	Dont know	Yes	No	Yes	No	Yes	No	No	Yes	Yes	None		1week -2 months ago
Index case	Student	.	3	Negative	Negative	BRH	Sand pit	1	20	2	Female	Nkam	Catholic	Unemployed	Secondary	1	Single	.	No	.	No		.	HBV	Clinical manifestations	Positive		0	.	.		0		0	.	.	Dont know	No	No	No	No	No	No	No	No	No	None	Headache, joint pain	1week -2 months ago
Index case	Applicant	.	3	Negative	Negative	BRH	Sand pit	1	21	2	Female	Bamileke	Catholic	Unemployed	Post-secondary	2	Single	.	Yes	Voluntary	Don't Know		.	HBV	Pre-marital	Positive	17	1	Men	Rarely	1	3	1	1	No	.	Dont know	No	No	Yes	No	No	No	No	No	No	None		1week -2 months ago
Index case	Student	.	3	Negative	Negative	BRH	Sand pit	1	25	3	Female	Bangwa	Catholic	Unemployed	Secondary	1	Single	.	Yes	Voluntary	No		.	HBV	Clinical manifestations	Positive	17	1	Men	Rarely	1	3	4	1	.	.	Dont know	No	No	Yes	No	No	No	No	No	No	None	Jaundice	> 6months ago
Index case	Computer technician	<50,000	2	Negative	Negative	BRH	Sand pit	1	26	3	Male	Mendankwe	Catholic	Self employed	Post-secondary	2	Single	.	Yes	Blood donation	No		.	HCV and HBV	Blood donation	Positive	14	1	Women	Often	1	1	4	1	Yes	Gonorrhoea	Dont know	No	No	Yes	No	No	No	No	Yes	Yes			3-6months ago
Index case	Business	>100,000	1	Negative	Negative	BRH	Sand pit	1	27	3	Male	Bakossi	Protestant	Self employed	Post-secondary	2	Single	.	Yes	Voluntary	No		.	HBV	Voluntary	Positive	18	1	Women	Often	1	1	3	1	No	.	Dont know	No	No	Yes	No	No	Yes	No	Yes	No	None		3-6months ago
Index case	NGO worker	50,000-100,000	2	Negative	Negative	BRH	Sand pit	1	29	3	Female	Bakossi	Catholic	Private sector	Post-secondary	2	Currently married	Monogamy	Yes	Antenatal	No		.	HBV	Antenatal	Positive	21	2	Men	Sometimes	1	2	3	1	No	.	Dont know	No	No	No	No	Yes	No	No	No	No	None		> 6months ago
Index case	Welderer	>100,000	1	Negative	Negative	BRH	Sand pit	1	31	3	Female	Momo	Revival	Self employed	Post-secondary	2	Single	.	Yes	Voluntary	No		.	HBV	Voluntary	Positive	15	1	Women	Rarely	0	3	5	1	Yes	Syphilis	Dont know	No	No	No	No	Yes	Yes	No	No	No	None		> 6months ago
Index case	Watch night	<50,000	2	Negative	Negative	BRH	Sand pit	1	31	3	Male	Bamileke	Catholic	Private sector	Primary	1	Single	.	Yes	Pre-marital	No		.	HBV	Pre-marital	Positive	23	2	Women	Rarely	2	3	5	1	No	.	Dont know	No	No	No	No	Yes	No	Yes	Yes	Yes	None		1week -2 months ago
Index case	Adminitrative staff	>100,000	1	Negative	Negative	BRH	Sand pit	1	34	3	Male	Bakossi	Catholic	Governement	Post-secondary	2	Currently married	.	Yes	Voluntary	No		Ignorance	HBV	Voluntary	Positive	17	1	Women	Rarely	1	3	10	2	No	.	Dont know	No	No	Yes	No	No	No	No	Yes	No	None
Index case	Teacher	>100,000	1	Negative	Negative	BRH	Sand pit	1	35	4	Male	Ewondo	Catholic	Governement	Post-secondary	2	Currently married	Monogamy	Yes	Voluntary	No		.	HCV and HBV	Voluntary	Positive	19	2	Women	Often	2	1	12	2	No	.	Dont know	No	No	Yes	No	No	No	No	No	No	None		1week -2 months ago
Index case	Flight agent	>100,000	1	Negative	Negative	BRH	Sand pit	1	42	4	Male	Nkambe	Protestant	Private sector	Post-secondary	2	Currently married	Monogamy	Yes	Voluntary	No		.	HBV	Voluntary	Positive	21	2	Women	Rarely	2	3	9	2	No	.	Household contact	No	Yes	Yes	No	Yes	No	No	Yes	No	None		> 6months ago
Index case	Applicant	.	3	Negative	Negative	BRH	Soppo	1	24	2	Female	Metta	Protestant	Unemployed	Post-secondary	2	Currently married	Monogamy	Yes	Voluntary	No		.	HBV	Clinical manifestations	Positive	19	2	Men	Rarely	1	3	3	1	No	.	Dont know	No	No	No	No	Yes	No	No	Yes	No	None	Jaundice	3-6months ago
Index case	Stock officer	50,000-100,000	2	Negative	Negative	BRH	Soppo	1	24	2	Female	Bamileke	Catholic	Private sector	Post-secondary	2	Single	.	Yes	Voluntary	No		Ignorance	HBV	Voluntary	Positive	21	2	Men	Sometimes	2	2	3	1	No	.	Dont know	No	No	Yes	No	No	No	No	Yes	No	None
Index case	House wife	.	3	Negative	Negative	BRH	Soppo	1	27	3	Female	Bamileke	Catholic	Unemployed	Secondary	1	Currently married	Monogamy	Yes	Antenatal	No		.	HBV	Antenatal	Positive	14	1	Men	Sometimes	1	2	2	1	Yes	Chlamydia	Dont know	No	No	No	Yes	No	No	No	Yes	No	None		> 6months ago
Index case	Nurse		1	Negative	Negative	BRH	Soppo	1	30	3	Female	Oshie	Protestant	Governement	Post-secondary	2	Single	.	Yes	Voluntary	No		.	HBV	Voluntary	Positive	30	2	Men	Never	1	3	1	1	No	.	Occupational contact	No	No	No	No	Yes	No	No	No	No	None		> 6months ago
Index case	Field worker	>100,000	1	Negative	Negative	BRH	Soppo	1	32	3	Male	Bangwa	Catholic	Private sector	Post-secondary	2	Single	.	Yes	Voluntary	No		.	HBV	Voluntary	Positive	18	1	Women	Rarely	3	3	13	2	No	.	Dont know	No	No	Yes	No	No	No	No	Yes	Yes	None		> 6months ago
Index case	Student	.	3	Negative	Negative	BRH	Soppo	1	32	3	Male	Nkambe	Protestant	Unemployed	Post-secondary	2	Single	.	Yes	Antenatal	No		.	HBV	Voluntary	Positive	25	2	Women	Rarely	3	3	4	1	No	.	Dont know	No	No	No	No	No	Yes	No	Yes	No	None
Index case	Tailor	50,000-100,000	2	Negative	Negative	BRH	Tiko	1	30	3	Female	Melong	Catholic	Self employed	Secondary	1	Currently married	.	Yes	Voluntary	No		Ignorance	HBV	Clinical manifestation	Positive	19	2	Men	Never	1	3	2	1	No	.	Dont know	No	No	No	No	No	No	No	Yes	Yes	None	Jaundice and itches
Index case	Business	50,000-100,000	2	Negative	Negative	BRH	Tiko	1	32	3	Male	Batibo	Catholic	Self employed	Post-secondary	2	Currently married	Monogamy	Yes	STI consultation	No		.	HBV	Clinical manifestations	Positive	21	2	Women	Sometimes	5	2	17	2	No	.	Dont know	No	No	No	No	No	No	Yes	No	No	None	Jaundice in eyes, swollen stomach	1week -2 months ago
Index case	Soldier	>100,000	1	Negative	Negative	BRH	Tiko	1	36	4	Male	Bayangi	Protestant	Governement	Secondary	1	Currently married	Monogamy	Yes	Voluntary	No		.	HBV	Administrative	Positive	21	2	Women	Sometimes	2	2	10	2	Yes	Syphilis	Dont know	No	Yes	Yes	No	No	Yes	No	No	No			> 6months ago
Index case	Carpenter	50,000-100,000	2	Negative	Negative	BRH	Tombel	2	39	4	Male	Bakossi	Catholic	Self employed	Secondary	1	Single	.	Yes	Voluntary	No		.	HCV and HBV	Voluntary	Positive	19	2	Women	Sometimes	3	2	18	2	No	.	Dont know	No	Yes	Yes	No	No	No	No	Yes	No	None		> 6months ago
Index case	Student	.	3	Negative	Negative	BRH	UB junction Molyko	1	28	3	Female	Momo	Catholic	Unemployed	Post-secondary	2	Single	.	Yes	Antenatal	No		.	HBV	Antenatal	Positive	18	1	Men	Rarely	1	3	10	2	Yes	Syphilis	Dont know	No	No	No	No	Yes	No	No	Yes	Yes	None		3-6months ago
Index case	Business	50,000-100,000	2	Negative	Negative	BRH	UB junction Molyko	1	30	3	Male	Ngie	Protestant	Self employed	Post-secondary	2	Single	.	Yes	Blood donation	No		.	HCV and HBV	Blood donation	Positive	18	1	Women	Often	2	1	9	2	No	.	Dont know	No	No	Yes	No	Yes	Yes	No	Yes	No
Index case	Teacher	>100,000	1	Negative	Negative	BRH	Yaounde Mendong	1	49	5	Male	Bamileke	Catholic	Governement	Post-secondary	2	Currently married	Monogamy	Yes	Voluntary	No		.	HCV and HBV	Voluntary	Positive	21	2	Women	Rarely	1	3	12	2	Yes	Gonorrhoea	Dont know	No	Yes	Yes	No	No	No	No	Yes	No	None	Jaundice, LOA, Fatigue, Pain at the back
Index case	Plumber	50,000-100,000	2	Negative	Negative	BRH	Yaounde Nkolbisson	1	38	4	Male	Bamileke	Protestant	Self employed	Primary	1	Single	.	Yes	Voluntary	No		.	HBV	STI consultation	Positive	15	1	Women	Often	3	1	10	2	No	.	Dont know	No	No	Yes	No	No	No	No	No	No	None		> 6months ago
Index case	Nurse	>100,000	1	Negative	Negative	BRH	Sand pit	1	39	4	Female		.	Governement	Post-secondary	2	Currently married	.	Yes	Voluntary	No		.	HBV	Voluntary	Positive		0	Men	Rarely	1	3	3	1	No	.	Occupational contact	No	No	Yes	No	No	No	No	Yes	No	None		> 6months ago
Index case	Teacher	50,000-100,000	1	Negative	Negative	BRH	Bonaberi	1	38	4	Male	Wum	Protestant	Private sector	Post-secondary	2	Single	.	Yes	Voluntary	No		.	HCV and HBV	Voluntary	Positive		0	Women	Often	1	1	1	1	No	.	Sexual and household contact	No	No	Yes	No	Yes	No	No	No	No	None		3-6months ago
Index case	Student	.	3	Negative	Negative	BRH	Muea	2	28	3	Female	Bafmen	Protestant	Unemployed	Secondary	1	Single	.	Yes	Voluntary	No		.	HBV	Voluntary	Positive	17	1	Men	Sometimes	1	2	15	2	No	.	Sexual contact	No	No	Yes	No	Yes	No	No	No	No	None		3-6months ago
Index case	Business	>100,000	1	Negative	Negative	BRH	Muyuka	2	38	4	Female	Oroko	Protestant	Self employed	Primary	1	Currently married	Monogamy	Yes	Blood donation	No		Ignorance	HBV	Antenatal	Positive	15	1	Men	Sometimes	1	2	3	1	No	.	Sexual and household contact	No	No	No	No	No	No	No	No	No	None		5 days ago
Index case	Applicant		3	Negative	Negative	BRH	Bokwaongo	2	25	3	Female	Bakweri	Revival	Unemployed	Primary	1	Currently married	Monogamy	No	.	No		Ignorance	None	.	Positive	18	1	Men	Rarely	4	3	6	2	No	.	Sexual and household contact	No	No	No	No	No	No	No	Yes	No	None		.
Index case	Applicant	.	3	Negative	Negative	BRH	Bonaberi	1	32	3	Female	Bamileke	Catholic	Unemployed	Post-secondary	2	Currently married	Monogamy	Yes	Voluntary	No		.	None		Positive	18	1	Men	Sometimes	1	2	4	1	No	.	Sexual contact	No	No	Yes	No	No	No	No	No	No	None
Index case	Student	.	3	Negative	Negative	BRH	Ekona	2	24	2	Female	Wum	Catholic	Unemployed	Post-secondary	2	Currently married	.	Yes	Voluntary	No		.	HBV	Voluntary	Positive	18	1	Men	Rarely	1	3	2	1	No	.	Sexual and household contact	No	No	No	Yes	Yes	No	No	Yes	No	None		> 6months ago
Index case	Hotel waitress		2	Negative	Negative	BRH	LImbe-Gardens	1	21	2	Female	Metta	Protestant	Private sector	Secondary	1	Single	.	Yes	Voluntary	No		Ignorance	None		Positive	17	1	Men	Rarely	2	3	2	1	No	.	Sexual contact	No	No	Yes	Yes	Yes	No	No	Yes	No	None
Index case	Student	.	3	Negative	Negative	BRH	Molyko	1	21	2	Female	Kom	Catholic	Unemployed	Post-secondary	2	Single	.	Yes	Voluntary	No		.	None		Positive	21	2	Men	Often	1	1	2	1	No	.	Sexual contact	No	No	No	No	Yes	No	No	No	No	None
Index case	Welderer	50,000-100,000	2	Negative	Negative	BRH	Sand pit	1	31	3	Male	Momo	Revival	Self employed	Post-secondary	2	Single	.	Yes	Voluntary	No		.	None		Positive	19	2	Women	Rarely	1	3	5	1	Yes	Chlamydia	Sexual contact	No	No	No	No	Yes	Yes	No	No	No	None
Index case	House wife	.	3	Negative	Negative	BRH	Tiko	1	32	3	Female	Bayangi	Protestant	Unemployed	Post-secondary	2	Currently married	Monogamy	Yes	Antenatal	No		Ignorance	HBV	Blood donation	Positive	17	1	Men	Rarely	1	3	3	1	No	.	Sexual contact	No	No	Yes	Yes	No	No	No	No	No
Control	Teacher	<50,000	2	Negative	Negative	BRH	Bakweri town	1	24	2	Female	Oshie	Protestant	Private sector	Post-secondary	2	Single	.	Yes	STI consultation	Yes	2	.	HBV	Voluntary	Negative	16	1	Men	Never	1	3	1	1	No	.	Sexual contact	No	No	Yes	No	Yes	No	No	No	No	None
Control	Business	50,000-100,000	2	Negative	Negative	BRH	Bomaka	2	33	3	Male	Bakweri	Catholic	Self employed	Post-secondary	2	Single	.	Yes	Voluntary	No		Ignorance	HBV	Voluntary	Negative	19	2	Women	Often	1	1	4	1	No	.	Sexual contact	No	Yes	Yes	No	No	Yes	No	Yes	No	None
Control	Elecrician	50,000-100,000	2	Negative	Negative	BRH	Bomaka	2	35	4	Male	Wum	Protestant	Self employed	Secondary	1	Currently married	Monogamy	Yes	Voluntary	No		.	HBV	Voluntary	Negative	19	2	Women	Rarely	1	3	3	1	No	.	Sexual contact	No	No	Yes	No	Yes	Yes	No	Yes	No	None
Control	Pastor		2	Negative	Negative	BRH	Bomaka	2	35	4	Male	Pinyin	Revival	Private sector	Post-secondary	2	Currently married	Monogamy	Yes	Pre-marital	No		Ignorance	HBV	Pre-marital	Negative	16	1	Women	Never	1	3	3	1	No	.	Sexual contact	No	No	No	No	Yes	No	No	No	No	None
Control	Business	50,000-100,000	2	Negative	Negative	BRH	Bomaka	2	36	4	Male	Bafut	Protestant	Self employed	Post-secondary	2	Single	.	Yes	Voluntary	No		Ignorance	HBV	Voluntary	Negative	22	2	Women	Sometimes	2	2	6	2	No	.	Sexual contact	No	No	No	No	Yes	Yes	No	Yes	Yes	None
Control	Lab technician	>100,000	1	Negative	Negative	BRH	Bonduma	1	41	4	Male	Babanki	Protestant	Governement	Post-secondary	2	Currently married	Monogamy	Yes	Voluntary	No		Ignorance	HBV	Blood donation	Negative	25	2	Women	Rarely	1	3	2	1	No	.	Sexual and household contact	No	No	No	No	Yes	No	No	Yes	No	None
Control	Entrepreneur	>100,000	1	Negative	Negative	BRH	Bonduma	1	32	3	Male	Bayangi	Catholic	Self employed	Post-secondary	2	Currently married	Monogamy	Yes	Voluntary	Yes	1	.	HBV	Pre-vaccine	Negative	9	1	Women	Never	1	3	3	1	Yes	Gonorrhoea	Sexual and household contact	No	No	Yes	No	Yes	No	No	No	No	None
Control	Applicant	.	3	Negative	Negative	BRH	Douala	1	29	3	Female	Bamileke	Catholic	Unemployed	Secondary	1	Single	.	Yes	Voluntary	No		.	HBV	Voluntary	Negative	19	2	Men	Sometimes	1	2	4	1	No	.	Sexual contact	Yes	No	No	No	No	No	No	No	No	None
Control	Teacher	50,000-100,000	1	Negative	Negative	BRH	Ekona	2	23	2	Male	Bafut	Revival	Private sector	Post-secondary	2	Single	.	Yes	Voluntary	No		Ignorance	None		Negative	18	1	Women	Never	4	3	15	2	No	.	Sexual contact	No	No	Yes	No	Yes	Yes	No	Yes	No	None
Control	Student	.	3	Negative	Negative	BRH	Ekona	2	24	2	Female	Bangwa	Catholic	Unemployed	Post-secondary	2	Single	.	Yes	Voluntary	No		Finance	HBV	Voluntary	Negative	19	2	Men	Often	1	1	3	1	No	.	Sexual contact	No	No	Yes	Yes	No	No	No	No	No	None
Control	Farmer	50,000-100,000	2	Negative	Negative	BRH	Ekona	2	30	3	Male	Metta	Protestant	Self employed	Primary	1	Currently married	.	No	.	No		Ignorance	None		Negative	14	1	Women	Rarely	2	3	5	1	No	.	Sexual and household contact	No	No	Yes	No	Yes	Yes	Yes	Yes	No	None
Control	Teacher	50,000-100,000	1	Negative	Negative	BRH	Federal quarters	1	36	4	Female	Bamileke	Catholic	Private sector	Post-secondary	2	Currently married	Monogamy	Yes	Voluntary	Yes	1	.	HBV	Pre-vaccine	Negative	22	2	Men	Rarely	1	3	3	1	Yes	Chlamydia	Sexual and household contact	No	No	Yes	No	No	No	No	Yes	No	None
Control	Teacher	50,000-100,000	1	Negative	Negative	BRH	Great Soppo	1	34	3	Female	Pinyin	Protestant	Private sector	Post-secondary	2	Currently married	Monogamy	Yes	Antenatal	No		Negligence	None		Negative	19	2	Men	Rarely	1	3	4	1	No	.	Sexual and household contact	No	No	No	No	Yes	No	No	Yes	No	None
Control	Business	50,000-100,000	2	Negative	Negative	BRH	Great Soppo	1	41	4	Male	Bakweri	Catholic	Private sector	Secondary	1	Currently married	Monogamy	Yes	Voluntary	No		Ignorance	None	.	Negative	17	1	Women	Sometimes	1	2	7	2	No	.	Sexual and household contact	No	No	No	No	No	No	No	Yes	Yes	None
Control	Business	>100,000	1	Negative	Negative	BRH	Great Soppo	1	45	5	Male	Bakossi	Revival	Self employed	Post-secondary	2	Currently married	.	Yes	Voluntary	No		Finance	HBV	Pre-vaccine	Negative	17	1	Women	Rarely	1	3	7	2	No	.	Sexual and household contact	No	No	Yes	No	Yes	No	No	No	No	None
Control	Driver	50,000-100,000	2	Negative	Negative	BRH	Great Soppo	1	41	4	Male	Bayangi	Catholic	Self employed	Secondary	1	Currently married	Monogamy	Yes	Voluntary	No		Finance	HCV and HBV	Antenatal	Negative	12	1	Women	Never	1	3	3	1	No	.	Sexual and household contact	No	No	No	No	No	No	No	No	No	None
Control	Business	50,000-100,000	2	Negative	Negative	BRH	Kumba-Ntoko	1	28	3	Female	Oroko	Protestant	Self employed	Secondary	1	Single	.	Yes	Pre-marital	No		Ignorance	HBV	Pre-marital	Negative	22	2	Men	Sometimes	1	2	3	1	No	.	Dont know	No	No	No	No	No	No	No	Yes	No	None
Control	Business	50,000-100,000	2	Negative	Negative	BRH	Limbe	1	31	3	Male	Bakossi	Catholic	Self employed	Secondary	1	Currently married	.	Yes	Voluntary	No		Ignorance	None		Negative	16	1	Women	Often	2	1	8	2	No	.	Sexual and household contact	No	No	Yes	No	No	No	No	Yes	No	None
Control	Student	.	3	Negative	Negative	BRH	LImbe	1	22	2	Female	Bayangi	Catholic	Unemployed	Post-secondary	2	Single	.	Yes	Voluntary	No		Ignorance	None		Negative	18	1	Men	Rarely	1	3	3	1	No	.	Sexual contact	No	No	No	No	Yes	No	No	Yes	No	None
Control	Administrative assistant	>100,000	1	Negative	Negative	BRH	Long street	1	38	4	Male	Batibo	Catholic	Governement	Post-secondary	2	Currently married	Monogamy	Yes	Voluntary	No		.	HBV	Voluntary	Negative	30	2	Women	Sometimes	1	2	2	1	Yes	Gonorrhoea	Sexual contact	Yes	Yes	Yes	No	No	No	No	Yes	No	None
Control	Hair dresser	50,000-100,000	2	Negative	Negative	BRH	MIle 16	2	22	2	Female	Bayangi	Catholic	Self employed	Secondary	1	Single	.	Yes	Voluntary	No		Ignorance	None		Negative	17	1	Men	Sometimes	1	2	3	1	No	.	Sexual contact	No	No	No	No	No	No	No	Yes	No	None
Control	Business	50,000-100,000	2	Negative	Negative	BRH	MIle 16	2	27	3	Female	Bayangi	Protestant	Self employed	Post-secondary	2	Single	.	No	.	.		.	HBV	Voluntary	Negative	22	2	Men	Sometimes	1	2	3	1	No	.	Sexual contact	No	No	No	Yes	No	No	No	Yes	No	None
Control	Applicant	.	3	Negative	Negative	BRH	MIle 16	2	31	3	Female	Bayangi	Catholic	Unemployed	Post-secondary	2	Single	.	Yes	Voluntary	.		.	None		Negative	24	2	Men	Rarely	1	3	3	1	No	.	Sexual contact	No	No	No	No	Yes	No	No	No	No	None
Control	Teacher	>100,000	1	Negative	Negative	BRH	MIle 16	2	42	4	Male	Bafut	Protestant	Governement	Post-secondary	2	Currently married	Monogamy	Yes	Blood donation	No		Negligence	None		Negative	25	2	Women	Never	1	3	4	1	Yes	Gonorrhoea	Sexual and household contact	Yes	No	Yes	No	Yes	No	No	Yes	No	None
Control	Applicant	.	3	Negative	Negative	BRH	Mile 17	1	31	3	Female	Ngie	Catholic	Unemployed	Post-secondary	2	Currently married	Monogamy	Yes	Voluntary	No		.	None		Negative	18	1	Men	Rarely	1	3	4	1	No	.	Sexual and household contact	No	No	No	No	Yes	No	No	Yes	No	None
Control	Epidemiologist	>100,000	1	Negative	Negative	BRH	Mile 17	1	34	3	Male	Bangwa	Catholic	Private sector	Post-secondary	2	Currently married	Monogamy	Yes	Voluntary	No		Finance	HBV	Voluntary	Negative	21	2	Women	Sometimes	2	2	6	2	No	.	Sexual and household contact	No	No	Yes	No	No	Yes	.	No	No	None
Control	Applicant	.	3	Negative	Negative	BRH	Miss Bright	2	29	3	Female	Bali	Revival	Unemployed	Post-secondary	2	Currently married	Monogamy	Yes	Blood donation	No		.	HCV and HBV	Pre-vaccine	Negative	16	1	Men	Sometimes	2	2	10	2	No	.	Sexual and household contact	No	No	Yes	No	No	No	No	No	No	None
Control	Student	.	3	Negative	Negative	BRH	Molyko	1	21	2	Female	Wum	Protestant	Unemployed	Post-secondary	2	Single	.	No	Voluntary	No		Ignorance	HBV	Voluntary	Negative	19	2	Men	Often	1	1	1	1	No	.	Sexual contact	No	No	No	No	No	No	No	No	No	None
Control	Student		3	Negative	Negative	BRH	Molyko	1	23	2	Female	Ngie	Protestant	Unemployed	Post-secondary	2	Single	.	Yes	Voluntary	No		Ignorance	None		Negative	18	1	Men	Sometimes	1	2	2	1	No	.	Sexual contact	No	No	No	No	Yes	No	No	Yes	No	None		.
Control	Student	.	3	Negative	Negative	BRH	Molyko	1	25	3	Female	Oshie	Catholic	Unemployed	Post-secondary	2	Single	.	Yes	Voluntary	No		Ignorance	None		Negative	21	2	Men	Sometimes	1	2	4	1	No	.	Sexual contact	No	No	No	No	Yes	No	No	No	No	None
Control	Business	50,000-100,000	2	Negative	Negative	BRH	Molyko	1	40	4	Female	Bayangi	Protestant	Self employed	Secondary	1	Currently married	Monogamy	Yes	Voluntary	No		.	HBV	Blood donation	Negative	17	1	Men	Often	1	1	3	1	No	.	Sexual contact	Yes	No	Yes	No	Yes	No	No	Yes	No
Control	Teacher	>100,000	1	Negative	Negative	BRH	Molyko	1	43	4	Male	Bakossi	Catholic	Governement	Post-secondary	2	Currently married	.	Yes	Voluntary	Yes	2	.	HBV	Pre-vaccine	Negative	19	2	Women	Rarely	1	3	5	1	No	.	Sexual and household contact	No	No	Yes	No	Yes	No	No	No	No	None
Control	Student	.	3	Negative	Negative	BRH	Muea	2	19	2	Female	Bum	Catholic	Unemployed	Post-secondary	2	Single	.	No	.	.		.	None		Negative	18	1	Men	Rarely	1	3	1	1	No	.	Sexual contact	No	No	No	No	Yes	No	No	Yes	No	None
Control	Business	50,000-100,000	2	Negative	Negative	BRH	Muea	2	33	3	Male	Bakweri	Catholic	Self employed	Post-secondary	2	Single	.	Yes	Voluntary	No		Ignorance	None		Negative	22	2	Women	Often	2	1	6	2	No	.	Sexual contact	No	No	Yes	No	No	No	No	Yes	No	None
Control	Applicant	.	3	Negative	Negative	BRH	Muea	2	23	2	Female	Nwa	Protestant	Unemployed	Post-secondary	2	Single	.	No	Administrative	Yes	1	.	HBV	Administrative	Negative	22	2	Men	Often	1	1	1	1	No	.	Sexual contact	No	No	No	Yes	Yes	No	No	No	No	None
Control	Business	50,000-100,000	2	Negative	Negative	BRH	Muyuka	2	25	3	Female	Momo	Protestant	Self employed	Secondary	1	Single	.	Yes	Voluntary	No		Ignorance	None		Negative	19	2	Men	Sometimes	1	2	4	1	No	.	Sexual contact	No	No	No	Yes	Yes	No	No	Yes	No	None
Control	Teacher		3	Negative	Negative	BRH	Ndongo-buea	2	23	2	Female	Bayangi	Protestant	Private sector	Post-secondary	2	Currently married	Monogamy	Yes	Antenatal	No		Finance	None		Negative	17	1	Men	Never	1	3	4	1	No	.	Sexual and household contact	No	No	No	Yes	No	No	No	No	No	None
Control	Student	.	3	Negative	Negative	BRH	Ndongo-buea	2	24	2	Female	Kom	Catholic	Unemployed	Post-secondary	2	Currently married	Monogamy	Yes	Voluntary	No		Finance	None		Negative	20	2	Men	Sometimes	1	2	2	1	No	.	Sexual and household contact	No	No	No	No	Yes	No	No	No	No	None
Control	Nurse	>100,000	1	Negative	Negative	BRH	Sand pit	1	27	3	Female	Momo	Catholic	Governement	Post-secondary	2	Currently married	.	Yes	Voluntary	Yes	1	.	HBV	Voluntary	Negative	21	2	Men	Rarely	1	3	7	2	No	.	Sexual contact	No	No	Yes	Yes	No	No	No	No	No	None
Control	Business	>100,000	1	Negative	Negative	BRH	Sand pit	1	28	3	Male	Bamileke	Catholic	Self employed	Post-secondary	2	Single	.	Yes	Voluntary	No		Ignorance	None		Negative	21	2	Women	Rarely	1	3	5	1	No	.	Sexual contact	No	No	Yes	No	No	Yes	No	Yes	No	None
Control	Student	.	3	Negative	Negative	BRH	Sand pit	1	28	3	Female	Batibo	Protestant	Unemployed	Post-secondary	2	Currently married	Monogamy	Yes	Voluntary	No		Finance	HBV	Voluntary	Negative	28	2	Men	Never	1	3	1	1	No	.	Sexual and household contact	No	No	No	Yes	No	No	No	Yes	No	None
Control	Engineer	>100,000	1	Negative	Negative	BRH	Sand pit	1	34	3	Male	Bangwa	Catholic	Private sector	Secondary	1	Currently married	Monogamy	Yes	Voluntary	No		Ignorance	None		Negative	14	1	Women	Sometimes	1	2	3	1	Yes	Syphilis	Sexual and household contact	No	No	No	No	No	Yes	No	Yes	Yes	None
Control	Lab scientist	50,000-100,000	1	Negative	Negative	BRH	Sand pit	1	40	4	Female	Nkambe	Protestant	Governement	Post-secondary	2	Currently married	Monogamy	Yes	Voluntary	Yes	2	.	HCV and HBV	Voluntary	Negative	19	2	Men	Rarely	1	3		0	No	.	Sexual contact	No	No	Yes	No	Yes	No	No	Yes	No	None
Control	Business	>100,000	1	Negative	Negative	BRH	Sand pit	1	40	4	Male	Bayangi	Protestant	Self employed	Secondary	1	Currently married	.	Yes	Voluntary	No		Ignorance	HBV	Pre-vaccine	Negative	19	2	Women	Rarely	1	3	3	1	Yes	Syphilis	Sexual and household contact	No	No	Yes	No	No	No	No	Yes	No	None
Control	Business	<50,000	2	Negative	Negative	BRH	Bomaka	2	37	4	Male	Bayangi	Protestant	Self employed	Post-secondary	2	Currently married	.	Yes	Voluntary	No		Negligence	HCV and HBV	Pre-vaccine	Negative	20	2	Women	Sometimes	2	2	4	1	No	.	Sexual and household contact	No	No	Yes	No	Yes	No	No	Yes	No	None
Control	Student	.	3	Negative	Negative	BRH	Cassava farms	1	19	2	Female	Wum	Catholic	Unemployed	Post-secondary	2	Single	.	Yes	Blood donation	No		Ignorance	HCV and HBV	Blood donation	Negative		0	.	.		0		0	.	.	Household contact	No	No	No	No	No	No	No	No	No	None
Control	Student	.	3	Negative	Negative	BRH	Sand pit	1	23	2	Male	Bakossi	Catholic	Unemployed	Post-secondary	2	Single	.	No	.	.		.	None		Negative	21	2	Women	Often	1	1	1	1	No	.	Household contact	No	No	No	No	No	No	No	No	No	None
Control	Student	.	3	Negative	Negative	BRH	Bomaka	2	23	2	Female	Mankon	Protestant	Unemployed	Post-secondary	2	Single	.	Yes	Blood donation	No		Ignorance	HCV and HBV	Blood donation	Negative	17	1	Men	Sometimes	1	2	3	1	No	.	Dont know	No	No	Yes	Yes	Yes	No	No	Yes	No	None
Control	Student	.	3	Negative	Negative	BRH	Bomaka	2	23	2	Male	Bamileke	Catholic	Unemployed	Post-secondary	2	Single	.	Yes	Voluntary	No		Ignorance	HBV	Voluntary	Negative	20	2	Women	Often	1	1	1	1	No	.	Dont know	.	No	Yes	No	No	Yes	No	No	No	None
Control	Student	.	3	Negative	Negative	BRH	Molyko	1	19	2	Male	Wum	Catholic	Unemployed	Post-secondary	2	Single	.	Yes	Blood donation	No		.	HCV and HBV	Blood donation	Negative	18	1	Women	Often	1	1	1	1	No	.	Dont know	No	No	Yes	No	Yes	No	No	No	No	None
Control	Student	.	3	Negative	Negative	BRH	Molyko	1	21	2	Male	Bakweri	Protestant	Unemployed	Post-secondary	2	Single	.	Yes	Blood donation	No		Ignorance	HCV and HBV	Blood donation	Negative	19	2	Women	Sometimes	2	2	3	1	No	.	Dont know	No	No	Yes	No	No	No	No	No	No	None
Control	Student	.	3	Negative	Negative	BRH	Molyko	1	21	2	Male	Banso	Protestant	Unemployed	Post-secondary	2	Single	.	Yes	Voluntary	No		Ignorance	HBV	Blood donation	Negative	19	2	Women	Often	1	1	4	1	No	.	Dont know	No	No	Yes	No	Yes	No	No	Yes	No	None
Control	Student	.	3	Negative	Negative	BRH	Sand pit	1	34	3	Female	Banso	Catholic	Unemployed	Post-secondary	2	Currently married	Monogamy	Yes	Voluntary	No		.	HBV	Voluntary	Negative	18	1	Men	Often	1	1	4	1	No	.	Dont know	No	No	No	Yes	Yes	No	No	No	No	None
Control	Nurse	50,000-100,000	1	Negative	Negative	BRH	Bomaka	2	34	3	Female	Bakossi	Catholic	Private sector	Post-secondary	2	Currently married	Monogamy	Yes	Voluntary	No		.	HBV	Voluntary	Negative	24	2	Men	Rarely	1	3	4	1	No	.	Occupational contact	No	No	No	Yes	No	No	No	Yes	No	None
Control	Nurse	50,000-100,000	1	Negative	Negative	BRH	Long street	1	28	3	Female	Bangwa	Catholic	Private sector	Post-secondary	2	Single	.	Yes	Voluntary	No		Ignorance	HBV	Voluntary	Negative	19	2	Men	Often	1	1	2	1	No	.	Occupational contact	No	No	No	Yes	No	No	No	Yes	No	None
Control	Doctor	>100,000	1	Negative	Negative	BRH	Bakweri town	1	29	3	Female	Douala	Protestant	Governement	Post-secondary	2	Single	.	Yes	Voluntary	Yes	3	.	HBV	Pre-vaccine	Negative	25	2	Men	Often	1	1	3	1	No	.	Occupational contact	No	No	No	No	No	No	No	Yes	No	None
Control	Nurse	>100,000	1	Negative	Negative	BRH	Bakweri town	1	38	4	Female	Oroko	Revival	Governement	Post-secondary	2	Currently married	.	Yes	Voluntary	Yes	3	.	HBV	Pre-vaccine	Negative	17	1	Men	Rarely	1	3	3	1	.	.	Occupational contact	No	No	No	No	No	No	No	Yes	No	None
Control	Nurse	>100,000	1	Negative	Negative	BRH	Bokwaongo	2	26	3	Female	Bafia	Catholic	Governement	Post-secondary	2	Single	.	Yes	Antenatal	Yes	3	.	HBV	Pre-vaccine	Negative	19	2	Men	Rarely	1	3	4	1	No	.	Occupational contact	No	No	No	No	No	No	No	Yes	No	None
Control	Student	.	3	Negative	Negative	BRH	Bomaka	2	19	2	Female	Metta	Protestant	Unemployed	Post-secondary	2	Single	.	No	.	Yes	3	.	HBV	Voluntary	Negative	16	1	Men	Often	1	1	3	1	No	.	Dont know	No	No	No	Yes	Yes	No	No	Yes	No	None
Control	student Nurse	.	3	Negative	Negative	BRH	Bomaka	2	20	2	Female	Bamileke	Catholic	Unemployed	.		Single	.	Yes	Voluntary	Yes	3	.	HBV	Pre-vaccine	Negative	17	1	Men	Sometimes	1	2	1	1	No	.	Occupational contact	No	No	Yes	No	Yes	No	No	Yes	No	None
Control	Applicant	.	3	Negative	Negative	BRH	Bomaka	2	35	4	Female	Banso	Catholic	Unemployed	Post-secondary	2	Currently married	Monogamy	Yes	Antenatal	Yes	3	.	HBV	Blood donation	Negative	21	2	Men	Rarely	1	3	5	1	No	.	Dont know	No	No	No	Yes	Yes	No	No	Yes	No	None
Control	Sudent doctor	.	3	Negative	Negative	BRH	Bomaka	2	36	4	Male	Meta	Catholic	Unemployed	Post-secondary	2	Single	.	Yes	Blood donation	Yes	4	.	HBV	Pre-vaccine	Negative	32	2	Women	Sometimes	1	2	2	1	No	.	Occupational contact	No	Yes	Yes	No	Yes	No	No	No	No	None
Control	Lab scientist	>100,000	1	Negative	Negative	BRH	Bomaka	2	53	5	Female	Bayangi	Protestant	Governement	Post-secondary	2	Currently married	Monogamy	Yes	Voluntary	Yes	3	.	HBV	Voluntary	Negative	21	2	Men	Rarely	0	3	3	1	No	.	Occupational contact	No	No	Yes	No	Yes	No	No	No	No	None
Control	Lab scientist	>100,000	1	Negative	Negative	BRH	Bonduma	1	29	3	Female	Oroko	Revival	Governement	Post-secondary	2	Currently married	Monogamy	Yes	Voluntary	Yes	3	.	HCV and HBV	Voluntary	Negative	22	2	Men	Rarely	1	3	2	1	No	.	Dont know	No	No	Yes	No	Yes	No	No	No	No	None
Control	Doctor	>100,000	1	Negative	Negative	BRH	Bonduma	1	33	3	Female	Bamileke	Catholic	Governement	Post-secondary	2	Currently married	.	Yes	Voluntary	Yes	3	.	HBV	Pre-vaccine	Negative	25	2	Men	Rarely	1	3	1	1	No	.	Occupational contact	No	No	No	Yes	No	No	No	No	No	None
Control	Nurse	>100,000	1	Negative	Negative	BRH	Bonduma	1	43	4	Female	Bassa	Catholic	Governement	Post-secondary	2	Single	.	Yes	Voluntary	Yes	3	.	HCV and HBV	Voluntary	Negative	24	2	Men	Sometimes	1	2	6	2	No	.	Sexual contact	No	No	No	Yes	No	No	No	Yes	No	None
Control	Nurse	>100,000	1	Negative	Negative	BRH	Bonduma	1	48	5	Female	Bamileke	Catholic	Governement	Post-secondary	2	Currently married	.	Yes	Voluntary	Yes	3	.	HBV	Pre-vaccine	Negative	21	2	Men	Rarely	1	3	3	1	No	.	Occupational contact	No	No	No	No	No	No	No	Yes	No	None
Control	Lab scientist	>100,000	1	Negative	Negative	BRH	Campaign street soppo	1	34	3	Male	Kom	Catholic	Governement	Post-secondary	2	Currently married	Monogamy	Yes	Voluntary	Yes	3	.	HCV and HBV	Voluntary	Negative	21	2	Women	Rarely	1	3	5	1	No	.	Occupational contact	No	No	Yes	No	Yes	Yes	No	Yes	No	None
Control	Student	.	3	Negative	Negative	BRH	Checkpoint	1	26	3	Male	Bafmen	Catholic	Unemployed	Post-secondary	2	Single	.	Yes	Voluntary	Yes	3	.	HBV	Pre-vaccine	Negative	22	2	Women	Often	2	1	4	1	No	.	Dont know	No	No	Yes	No	Yes	No	Yes	Yes	No	None
Control	Lab scientist	>100,000	1	Negative	Negative	BRH	Checkpoint	1	30	3	Female	Bayangi	Protestant	Governement	Post-secondary	2	Currently married	Monogamy	Yes	Voluntary	Yes	3	.	HBV	Antenatal	Negative	21	2	Men	Rarely	1	3	3	1	No	.	Occupational contact	No	No	No	No	Yes	No	No	No	No	None
Control	Nurse	>100,000	1	Negative	Negative	BRH	Clerks Quarter	1	26	3	Male	Oroko	Catholic	Governement	Post-secondary	2	Single	.	Yes	Voluntary	Yes	3	.	HBV	Pre-vaccine	Negative	21	2	Women	Often	1	1	3	1	No	.	Occupational contact	No	No	Yes	No	No	No	No	Yes	No	None
Control	Nurse	>100,000	1	Negative	Negative	BRH	Clerks Quarter	1	51	5	Female	Bakundu	Protestant	Governement	Post-secondary	2	Widowed	.	Yes	Voluntary	Yes	3	.	HBV	Pre-vaccine	Negative	25	2	Men	Never	1	3	1	1	No	.	Occupational contact	No	No	No	No	No	No	No	Yes	No	None
Control	Nurse	>100,000	1	Negative	Negative	BRH	Federal quarters	1	24	2	Female	Bakweri	Revival	Governement	Post-secondary	2	Single	.	Yes	Voluntary	Yes	3	.	HBV	Pre-vaccine	Negative	19	2	Men	Always	2	1	2	1	No	.	Occupational contact	No	No	No	No	No	No	No	Yes	No	None
Control	Lab scientist	>100,000	1	Negative	Negative	BRH	Limbe	1	38	4	Female	Bayangi	Catholic	Governement	Post-secondary	2	Single	.	Yes	Voluntary	Yes	3	.	HBV	Voluntary	Negative	19	2	Men	Rarely	1	3	4	1	No	.	Occupational contact	No	No	Yes	No	Yes	No	Yes	Yes	No	None
Control	Doctor	>100,000	1	Negative	Negative	BRH	Limbe	1	49	5	Male	Bamileke	Catholic	Governement	Post-secondary	2	Currently married	.	Yes	Voluntary	Yes	3	.	HBV	Pre-vaccine	Negative	19	2	Women	Sometimes	2	2	10	2	No	.	Occupational contact	No	No	No	No	No	No	No	Yes	Yes	None
Control	Lab scientist		1	Negative	Negative	BRH	Mermoz	1	24	2	Female	Oroko	Protestant	Private sector	Post-secondary	2	Single	.	Yes	Voluntary	Yes	3	.	HBV	Pre-vaccine	Negative		0	.	.		0		0	.	.	Occupational contact	No	No	No	No	Yes	No	No	No	No	None
Control	Lab scientist	>100,000	1	Negative	Negative	BRH	Mermoz	1	30	3	Female	Bayangi	Protestant	Governement	Post-secondary	2	Currently married	Monogamy	Yes	Voluntary	Yes	3	.	HCV and HBV	Voluntary	Negative	23	2	Men	Rarely	1	3	1	1	No	.	Dont know	No	No	Yes	No	Yes	No	No	No	No	None
Control	Engineeer	>100,000	1	Negative	Negative	BRH	MIle 16	2	33	3	Male	Bamileke	Protestant	Private sector	Post-secondary	2	Single	Monogamy	Yes	Voluntary	Yes	3	.	HBV	Pre-vaccine	Negative	19	2	Women	Often	2	1	6	2	No	.	Dont know	No	No	Yes	No	No	Yes	No	Yes	No	None
Control	Student	.	3	Negative	Negative	BRH	Molyko	1	20	2	Female	Bayangi	Catholic	Unemployed	Post-secondary	2	Single	.	Yes	Voluntary	Yes	3	.	HBV	Voluntary	Negative	20	2	Men	Sometimes	1	2	1	1	No	.	Dont know	No	No	No	No	No	No	No	Yes	No	None
Control	Student	.	3	Negative	Negative	BRH	Molyko	1	22	2	Female	Batibo	Catholic	Unemployed	Post-secondary	2	Single	.	Yes	Voluntary	Yes	3	.	HBV	Voluntary	Negative	18	1	Men	Often	1	1	1	1	No	.	Dont know	No	No	Yes	No	No	No	No	No	No	None
Control	Student	.	3	Negative	Negative	BRH	Molyko	1	23	2	Male	Menka	Catholic	Unemployed	Post-secondary	2	Single	.	Yes	Voluntary	Yes	3	.	HBV	Pre-vaccine	Negative	12	1	Women	Often	3	1	9	2	No	.	Dont know	.	No	Yes	No	Yes	No	No	Yes	No	None
Control	Student	.	3	Negative	Negative	BRH	Molyko	1	28	3	Male	Oroko	Protestant	Unemployed	Post-secondary	2	Single	.	Yes	Blood donation	Yes	3	.	HCV and HBV	Blood donation	Negative	20	2	Women	Rarely	1	3	4	1	No	.	Occupational contact	No	No	Yes	No	No	No	No	Yes	No	None
Control	Lab scientist	>100,000	1	Negative	Negative	BRH	Molyko	1	30	3	Male	Kom	Protestant	Governement	Post-secondary	2	Single	.	Yes	Voluntary	Yes	3	.	HCV and HBV	Voluntary	Negative	18	1	Women	Always	3	1	7	2	No	.	Occupational contact	No	Yes	Yes	No	Yes	No	No	No	.	None
Control	Student	.	3	Negative	Negative	BRH	Molyko	1	33	3	Female	Oku	Protestant	Unemployed	Post-secondary	2	Single	.	Yes	Voluntary	Yes	3	.	HBV	Voluntary	Negative	18	1	Men	Sometimes	2	2	8	2	No	.	Dont know	No	No	Yes	Yes	Yes	No	No	Yes	No	None
Control	Lab scientist	>100,000	1	Negative	Negative	BRH	Molyko	1	42	4	Male	Menchum	Catholic	Governement	Post-secondary	2	Currently married	Monogamy	Yes	Voluntary	Yes	3	.	HBV	Pre-vaccine	Negative	20	2	Women	Rarely	1	3	5	1	Yes	Gonorrhoea	Occupational contact	No	No	Yes	No	Yes	No	No	Yes	No	None
Control	Lab scientist	>100,000	1	Negative	Negative	BRH	Molyko	1	42	4	Male	Oroko	Catholic	Governement	Post-secondary	2	Currently married	Monogamy	Yes	Voluntary	Yes	3	.	HBV	Pre-vaccine	Negative	19	2	Women	Rarely	1	3	8	2	No	.	Occupational contact	No	Yes	Yes	No	No	Yes	No	Yes	No	Hypertensive
Control	Elecrician	50,000-100,000	2	Negative	Negative	BRH	Muea	2	37	4	Male	Bakossi	Catholic	Self employed	Post-secondary	2	Currently married	Monogamy	Yes	Voluntary	Yes	3	.	HBV	Voluntary	Negative	19	2	Women	Rarely	2	3	7	2	No	.	Household contact	No	No	No	No	No	No	No	Yes	No	None
Control	Lab scientist	>100,000	1	Negative	Negative	BRH	Muea	2	40	4	Male	Bafut	Protestant	Governement	Post-secondary	2	Currently married	Monogamy	Yes	Voluntary	Yes	3	.	HBV	Voluntary	Negative	20	2	Women	Rarely	3	3	23	2	No	.	Occupational contact	No	Yes	Yes	No	Yes	No	No	Yes	Yes	None
Control	Nurse	>100,000	1	Negative	Negative	BRH	Parliamentary flat	1	31	3	Female	Bafut	Protestant	Governement	Post-secondary	2	Currently married	.	Yes	Voluntary	Yes	3	.	HBV	Pre-vaccine	Negative	21	2	Men	Rarely	1	3	5	1	No	.	Occupational contact	No	No	No	No	Yes	No	No	Yes	No	None
Control	Nurse	>100,000	1	Negative	Negative	BRH	Razel street	1	34	3	Female	Bangwa	Catholic	Governement	Post-secondary	2	Single	Monogamy	Yes	Voluntary	Yes	3	.	HBV	Voluntary	Negative	20	2	Men	Rarely	1	3	4	1	No	.	Occupational contact	No	No	Yes	No	Yes	No	No	Yes	No	None
Control	Lab scientist	>100,000	1	Negative	Negative	BRH	Razel street	1	34	3	Female	Mbo	Revival	Governement	Post-secondary	2	Single	.	Yes	Voluntary	Yes	3	.	HBV	Voluntary	Negative		0	.	.		0		0	.	.	Occupational contact	No	No	Yes	No	No	No	No	No	No	None
Control	Nurse	>100,000	1	Negative	Negative	BRH	Sand pit	1	30	3	Male	Bakweri	Catholic	Governement	Post-secondary	2	Single	.	Yes	Voluntary	Yes	3	.	HBV	Pre-vaccine	Negative	19	2	Women	Sometimes	1	2	5	1	No	.	Occupational contact	No	No	Yes	No	No	No	No	Yes	No	None
Control	Nurse	>100,000	1	Negative	Negative	BRH	Sand pit	1	34	3	Female	Bayangi	Catholic	Governement	Post-secondary	2	Currently married	Monogamy	Yes	Voluntary	Yes	3	.	HBV	Pre-vaccine	Negative	21	2	Men	Often	1	1	4	1	No	.	Occupational contact	No	No	No	Yes	No	No	No	Yes	No	None
Control	Lab scientist	>100,000	1	Negative	Negative	BRH	Sand pit	1	34	3	Female	Bali	Protestant	Governement	Post-secondary	2	Currently married	Monogamy	Yes	Voluntary	Yes	3	.	HBV	Pre-vaccine	Negative	27	2	Men	Rarely	1	3	1	1	No	.	Occupational contact	No	No	Yes	No	No	No	No	No	No	None
Control	Nurse	>100,000	1	Negative	Negative	BRH	Sand pit	1	34	3	Female	Meta	Protestant	Governement	Post-secondary	2	Currently married	.	Yes	Voluntary	Yes	3	.	HBV	Pre-vaccine	Negative	22	2	Men	Rarely	1	3	3	1	No	.	Occupational contact	No	No	No	Yes	No	No	No	Yes	No	None
Control	Lab scientist	>100,000	1	Negative	Negative	BRH	Sand pit	1	35	4	Male	Bamileke	Catholic	Governement	Post-secondary	2	Currently married	Monogamy	Yes	Voluntary	Yes	3	.	HBV	Voluntary	Negative	17	1	Women	Rarely	2	3	7	2	No	.	Occupational contact	No	No	Yes	No	No	Yes	No	Yes	No	None
Control	Lab scientist	>100,000	1	Negative	Negative	BRH	Sand pit	1	35	4	Female	Bakossi	Catholic	Governement	Post-secondary	2	Single	.	Yes	Voluntary	Yes	3	.	HBV	Voluntary	Negative	21	2	Men	Sometimes	1	2	4	1	No	.	Occupational contact	No	No	Yes	Yes	No	No	No	Yes	No	None
Control	Lab scientist	>100,000	1	Negative	Negative	BRH	Sand pit	1	36	4	Female	Bangwa	Catholic	Governement	Post-secondary	2	Single	.	Yes	Voluntary	Yes	3	.	HBV	Voluntary	Negative	22	2	Men	Often	0	1	2	1	No	.	Occupational contact	No	No	No	Yes	No	No	No	Yes	No	None
Control	Lab scientist	50,000-100,000	1	Negative	Negative	BRH	Sand pit	1	40	4	Female	Nkambe	Protestant	Governement	Post-secondary	2	Currently married	Monogamy	Yes	Voluntary	Yes	3	.	HBV	Voluntary	Negative	18	1	Men	Sometimes	1	2	5	1	No	.	Sexual and household contact	No	No	Yes	No	Yes	No	No	No	No	None
Control	Lab scientist	>100,000	1	Negative	Negative	BRH	Sand pit	1	49	5	Female	Nkambe	Protestant	Governement	Post-secondary	2	Currently married	Monogamy	Yes	Voluntary	Yes	3	.	HBV	Pre-vaccine	Negative		0	.	.		0		0	.	.	.	.	.	.	.	.	.	.	No	No
Control	Lab scientist	>100,000	1	Negative	Negative	BRH	Sand pit	1	54	5	Female	Kom	Catholic	Governement	Post-secondary	2	Currently married	Monogamy	Yes	Voluntary	Yes	3	.	HBV	Pre-vaccine	Negative		0	.	.		0		0	No	.	.	No	No	No	Yes	No	No	No	No	No	None
Control	Business	>100,000	1	Negative	Negative	BRH	Bokwaongo	2	36	4	Male	Bakweri	Revival	Self employed	Post-secondary	2	Currently married	Monogamy	Yes	Voluntary	Yes	3	.	HBV	Pre-vaccine	Negative	23	2	Women	Rarely	1	3	3	1	No	.	Sexual and household contact	No	No	Yes	No	No	No	No	Yes	No	None
Control	Hotel worker	>100,000	1	Negative	Negative	BRH	Federal quarters	1	36	4	Male	North	Muslim	Private sector	Post-secondary	2	Currently married	Monogamy	Yes	Pre-marital	Yes	3	.	HBV	Pre-marital	Negative	19	2	Women	Rarely	1	3	4	1	No	.	Sexual and household contact	No	No	Yes	No	No	No	No	Yes	No	None
Control	Teacher	>100,000	1	Negative	Negative	BRH	MIle 16	2	29	3	Female	Bafut	Protestant	Governement	Post-secondary	2	Currently married	Monogamy	Yes	Voluntary	Yes	3	.	HBV	Voluntary	Negative	22	2	Men	Often	1	1	3	1	No	.	Sexual and household contact	No	No	Yes	No	Yes	No	No	No	No	None
Control	Business	50,000-100,000	2	Negative	Negative	BRH	Molyko	1	31	3	Male	Mbo	Catholic	Self employed	Post-secondary	2	Single	.	Yes	Voluntary	Yes	2	.	HBV	Pre-vaccine	Negative	21	2	Women	Rarely	1	3	4	1	Yes	Chlamydia	Sexual contact	No	No	No	No	No	No	No	Yes	No	None
Control	Teacher	<50,000	2	Negative	Negative	BRH	Mundemba	2	27	3	Female	Meta	Revival	Private sector	Post-secondary	2	Currently married	Monogamy	Yes	Voluntary	Yes	3	.	HBV	Voluntary	Negative	20	2	Men	Never	1	3	2	1	No	.	Sexual and household contact	No	No	Yes	Yes	Yes	No	No	No	No	None
Control	Teacher	>100,000	1	Negative	Negative	BRH	Muyuka	2	39	4	Male	Bamileke	Catholic	Governement	Post-secondary	2	Currently married	Monogamy	Yes	Voluntary	Yes	3	.	HBV	Pre-vaccine	Negative	22	2	Women	Rarely	1	3	6	2	No	.	Sexual and household contact	No	No	Yes	No	No	Yes	No	Yes	No	None
Control	Nurse	50,000-100,000	1	Negative	Negative	BRH	Sand pit	1	23	2	Female	Bangwa	Catholic	Private sector	Post-secondary	2	Single	.	Yes	Voluntary	Yes	4	.	HBV	Pre-vaccine	Negative	20	2	Men	Often	1	1	2	1	No	.	Sexual contact	No	No	No	No	No	No	No	Yes	No	None
[truncated: 37 more columns]
